# Supplementary material for: Evaluating the performance of anchored hybrid enrichment at the tips of the tree of life: a phylogenetic analysis of Australian Eugongylus group scincid lizards
Source: BMC Evol Biol. 2015 Apr 11;15:62. doi: 10.1186/s12862-015-0318-0 (PMC4434831; doi:10.1186/s12862-015-0318-0)
Supplement: Additional file 1: — Localities of specimens used in this analysis. [file 12862_2015_318_MOESM1_ESM.xlsx]

## Sheet: Sheet1
Species	Sample ID	Country	State	Locality	Latitude	Longitude
Cryptoblepharus australis	R164749	Australia	New South Wales	Bourke	-30.5586	145.609
Ctenotus taeniolatus	CT19	Australia	New South Wales	Royal National Park, Shrapnel Hill	-34.1263	151.082
Lampropholis delicata	LD117	Australia	New South Wales	Near Hurstville
Lampropholis delicata	LDS04	Australia	New South Wales	Newtown Cemetery	-33.894	151.179
Lampropholis guichenoti	LG1101	Australia	New South Wales	Near Berowra	-33.616	151.142
Pseudemoia entrecasteauxii	PE70	Australia	New South Wales	Kanangra Boyd National Park	-33.967	150.057
Pseudemoia pagenstecheri	PP1201	Australia	New South Wales	Riamukka State Forest
Pseudemoia spenceri	PS1201	Australia	New South Wales	Kanangra Boyd National Park	-33.967	150.057
Saiphos equalis	SE1124	Australia	New South Wales	Riamukka State Forest
Carlia longipes	Brett 2	Australia	Queensland	Black Mountain corridor, NE Qld	-16.78	145.62
Carlia rubrigularis N - 1	SS34	Australia	Queensland	Harris Peak, NE Qld	-16.617	145.458
Carlia rubrigularis N - 2	SS35	Australia	Queensland	Harris Peak, NE Qld	-16.617	145.458
Carlia rubrigularis S - 1	SS48	Australia	Queensland	S. Johnstone River, Sutties Gap Rd, NE Qld	-17.694	145.694
Carlia rubrigularis S - 2	SS50	Australia	Queensland	S. Johnstone River, Sutties Gap Rd, NE Qld	-17.694	145.694
Lampropholis adonis 1	Gregory River	Australia	Queensland	Gregory River, Proserpine QLD	-20.2764	148.582
Lampropholis adonis 2	conx3048	Australia	Queensland	Diggings Rd, Eungella, QLD
Lampropholis coggeri C - 1	SS136	Australia	Queensland	Lake Morris Rd, Cairns, QLD	-16.976	145.777
Lampropholis coggeri C - 2	SS139	Australia	Queensland	Lake Morris Rd, Cairns, QLD	-16.976	145.777
Lampropholis coggeri N - 1	SS64	Australia	Queensland	Mount Lewis, NE Qld	-16.579	145.315
Lampropholis coggeri N - 2	SS72	Australia	Queensland	Mount Lewis, NE Qld	-16.579	145.315
Lampropholis coggeri S - 1	SS60	Australia	Queensland	S. Johnstone River, Sutties Gap Rd, NEQ	-17.7	145.693
Lampropholis coggeri S - 2	SS62	Australia	Queensland	S. Johnstone River, Sutties Gap Rd, NEQ	-17.7	145.693
Lampropholis robertsi - BF	SEW7743	Australia	Queensland	West slope Mt Bartle Frere,NE Qld	-17.3849	145.802
Lampropholis robertsi - TU	SEW4171	Australia	Queensland	Thornton Pk., NE Qld	-16.166	145.368
Lygisaurus aeratus	SEW8024	Australia	Queensland	Black Mt Corridor, NE Qld	-16.8501	145.604
Lygisaurus laevis	SEW9665	Australia	Queensland	Old Forestry Road, Karnak, NE Qld	-16.3948	145.347
Lygisaurus zuma	SS124	Australia	Queensland	Wallaman Falls, NE Qld	-18.6007	145.8
Saproscincus basiliscus C - 1	SS129	Australia	Queensland	Kirrama Range Rd, NE Qld	-18.199	145.849
Saproscincus basiliscus C - 2	SS130	Australia	Queensland	Kirrama Range Rd, NE Qld	-18.199	145.849
Saproscincus basiliscus N - 1	SS28	Australia	Queensland	Butchers Creek, NE Qld	-17.299	145.701
Saproscincus basiliscus N - 2	SS29	Australia	Queensland	Butchers Creek, NE Qld	-17.299	145.701
Saproscincus czechurai	SEW7810	Australia	Queensland	Longlands Gap, NE Qld.	-17.4606	145.475
Saproscincus hannahae	Gregory River	Australia	Queensland	Gregory River, Proserpine QLD	-20.2783	148.577
Saproscincus lewisi	SEW09189	Australia	Queensland	Nth Cooper Ck, Cape Tribulation, NEQld	-16.1742	145.425
Saproscincus tetradactyla	SEW7856	Australia	Queensland	Atherton Tableland, NE Qld	-17.259	145.652
Lerista bougainvillii	LB1141	Australia	South Australia	Kangaroo Island	-35.843	138.128
Niveoscincus metallicus	NM0731	Australia	Tasmania	The Thumbs	-41.4167	147.9
Niveoscincus ocellatus	NO0736	Australia	Tasmania	The Thumbs	-41.4167	147.9
Niveoscincus coventryi	NC0901	Australia	Victoria	Toolangi State Forest, Tanglefoot Track
Bassiana duperreyi	BD	Australia	New South Wales	Brindabella Range, 40km west Canberra.
Cryptoblepharus novacaledonicus	R167787	Australia
Niveoscincus greeni	ATCB23252	Australia
Niveoscincus microlepidotus	ABTC56870	Australia
Saproscincus basiliscus S	SEW08477 = 8757	Australia	Queensland	21km N Cardwell on Pacific HWY	-18.119	145.912
