# Supplementary material for: Evaluating the performance of anchored hybrid enrichment at the tips of the tree of life: a phylogenetic analysis of Australian Eugongylus group scincid lizards
Source: BMC Evol Biol. 2015 Apr 11;15:62. doi: 10.1186/s12862-015-0318-0 (PMC4434831; doi:10.1186/s12862-015-0318-0)
Supplement: Additional file 3: — Length, percent identity, and number of parsimony-informative characters (PICs) for the 415 anchored-enriched loci for the full taxon, Lampropholis only and Saproscincus only data sets. [file 12862_2015_318_MOESM3_ESM.xlsx]

## Sheet: Full data
			All taxa				Lampropholis				Saproscincus
Locus	Locus length (bp)		% identical	PICs	Model		% identical	PICs	Model		% identical	PICs	Model
L1.1	583		99.1134	11	K80+I		99.3855	6	K80		99.493	3	K80
L10.1	299		95.7319	35	K80+G		96.9747	13	K80+I		97.8075	7	K80
L100.1	604		97.4645	57	HKY85+I+G		98.6282	12	HKY85+G		98.9514	8	HKY85+I
L101.1	446		96.7789	39	SYM+G		98.3239	6	K80		98.56	5	K80+I
L103.1	572		96.3631	66	SYM+G		98.2027	16	K80+I		98.4848	6	K80
L104.1	319		93.8028	60	K80+I		95.0308	29	K80+I		95.9732	10	SYM+G
L107.1	542		95.8618	57	HKY85+G		97.64	22	HKY85+I		98.3436	12	HKY85+I
L108.1	410		96.5799	30	HKY85+G		98.3892	13	HKY85+G		97.922	7	HKY85
L109.1	552		96.6955	59	K80+G		98.1992	12	K80+I		97.5161	9	SYM+G
L110.1	318		96.1097	16	SYM+G		98.1103	3	HKY85+I		98.1112	6	HKY85
L111.1	506		95.8639	59	SYM+I+G		97.8044	15	K80+I		98.5332	7	SYM+G
L112.1	470		96.4369	51	K80+I+G		97.9308	16	K80+I		98.331	7	K80+I
L113.1	353		96.3822	39	K80+G		97.3819	14	K80+I		98.579	4	GTR+G
L114.1	426		96.1734	38	K80+G		98.1563	6	K80+I		97.454	4	K80
L115.1	567		93.8708	62	HKY85+G		95.6139	40	HKY85+I		96.747	19	GTR
L116.1	561		95.2257	80	HKY85+G		97.2224	27	K80		97.9574	6	HKY85+G
L119.1	522		97.2899	46	GTR+G		98.8346	7	HKY85+I		98.8345	1	HKY85
L12.1	514		96.6235	51	HKY85+G		98.4585	14	HKY85+G		98.7376	3	JC69
L120.1	521		96.991	39	HKY85+G		98.6258	5	HKY85+I		99.0915	4	HKY85+I
L122.1	431		94.5405	69	K80+G		96.1014	27	K80+G		97.4197	4	HKY85+G
L126.1	494		97.9521	31	K80+I		98.9656	7	K80		99.0238	2	K80
L127.1	581		96.3798	59	K80+G		97.9573	17	K80+I		98.8105	4	K80
L128.1	418		95.0108	65	GTR+G		97.1788	22	HKY85+I		97.8256	8	HKY85+I
L129.1	512		93.8083	78	HKY85+G		96.0758	18	HKY85+G		97.9861	7	HKY85+I
L130.1	298		95.904	29	SYM+G		97.7015	9	GTR		96.8009	7	GTR+I
L132.1	435		96.0958	24	K80+I+G		98.0144	16	K80		98.3959	4	K80+I
L133.1	825		96.9542	82	GTR+I+G		98.977	15	GTR+I		98.9845	5	HKY85
L134.1	847		97.4698	44	GTR+G		99.062	10	HKY85+I		99.1132	7	HKY85+I
L135.1	630		97.3711	52	HKY85+G		98.3356	14	HKY85+G		98.8122	3	GTR
L136.1	801		97.601	61	HKY85+I+G		98.8009	20	HKY85		98.5019	10	GTR+I
L137.1	999		97.2868	93	GTR+I+G		98.5381	28	HKY85		98.5919	13	GTR+I
L138.1	296		95.2252	59	K80+G		97.2973	17	HKY85		98.5135	5	HKY85
L14.1	417		94.5258	57	GTR+I+G		96.1762	25	GTR+I		97.4207	8	HKY85+G
L140.1	335		94.7384	34	HKY85+G		97.7433	7	GTR		98.2278	1	GTR
L142.1	407		96.1769	44	HKY85+I		98.2423	10	HKY85		98.7801	3	HKY85+G
L143.1	490		96.183	57	K80+I+G		97.5013	16	K80+I		97.8639	9	K80+I
L144.1	548		97.2156	52	K80+G		98.2497	16	HKY85+G		99.1322	1	HKY85
L145.1	451		96.6829	41	HKY85+I+G		97.9508	17	GTR+I		98.5514	3	GTR
L146.1	388		94.6713	77	SYM+G		97.1218	10	K80+G		97.7835	5	HKY85
L147.1	642		96.2652	84	K80+I+G		97.5232	24	K80+G		98.3824	9	SYM
L148.1	536		96.6398	72	K80+I+G		98.3187	14	HKY85+G		98.1095	10	HKY85+I
L149.1	531		97.8456	34	HKY85+G		98.9642	7	HKY85+I		98.9738	2	HKY85
L15.1	400		96.3598	43	HKY85+I+G		97.7912	16	HKY85+I		98.1721	6	GTR+I
L150.1	522		97.4437	27	K80+I+G		98.6776	13	K80+I		98.6973	4	SYM
L151.1	602		97.505	57	GTR+I+G		98.7834	13	HKY85+G		98.9067	3	HKY85
L152.1	497		95.6301	76	SYM+G		97.1927	16	SYM+I		97.3888	14	K80+I
L153.1	480		96.4664	62	HKY85+G		98.0953	23	HKY85+I		98.5278	4	HKY85
L154.1	561		96.6992	66	HKY85+G		97.4115	14	HKY85+I		98.8671	3	HKY85
L155.1	320		95.938	29	HKY85+G		97.9258	10	HKY85+G		98.3089	2	HKY85
L156.1	531		97.4536	38	HKY85+G		98.4417	15	HKY85+I		98.2647	6	GTR+I
L157.1	939		99.4295	25	HKY85+I		99.6717	7	HKY85+I		99.7728	1	HKY85
L158.1	1025		99.1405	25	HKY85+I		99.4704	12	HKY85+I		99.3023	1	HKY85
L159.1	422		96.6816	43	K80+G		97.9665	8	HKY85+I		97.9117	3	HKY85
L16.1	696		97.2852	60	HKY85+I+G		98.5569	17	HKY85+I		98.6714	2	HKY85+G
L160.1	571		95.9815	77	K80+I+G		97.8234	23	HKY85+I		98.0969	11	K80+I
L161.1	1072		96.68	86	HKY85+I+G		98.1136	24	HKY85+I		98.4681	19	HKY85+I
L162.1	785		97.2501	60	GTR+G		98.6028	12	HKY85		98.879	9	HKY85+I
L163.1	336		96.2323	27	HKY85+G		97.1843	11	HKY85+I		98.3929	3	HKY85
L164.1	497		95.0188	80	HKY85+G		96.7504	20	HKY85+G		97.5344	11	HKY85+G
L165.1	386		96.0488	45	HKY85+I		97.2106	24	HKY85		98.2844	9	HKY85+I
L166.1	873		95.9223	80	HKY85+G		97.8361	25	HKY85+I		97.4771	10	HKY85+G
L167.1	783		97.14	62	HKY85+G		98.4535	14	GTR		98.7242	4	HKY85+I
L169.1	588		98.3616	11	K80+I+G		99.0525	10	K80+I		99.2026	3	HKY85
L17.1	630		97.5855	49	HKY85+I+G		98.5592	14	HKY85+I		98.7513	7	HKY85+I
L170.1	466		95.7683	34	SYM+G		98.3086	4	GTR		98.2976	5	HKY85
L172.1	469		96.1061	70	HKY85+G		98.0369	13	HKY85+I		98.7112	4	HKY85
L173.1	479		97.7534	29	HKY85+I+G		98.3624	6	HKY85+G		99.434	2	HKY85
L174.1	920		97.6345	38	HKY85+I+G		98.5296	28	HKY85+I		98.8635	8	HKY85+I
L175.1	694		97.8954	41	HKY85+I+G		98.5633	17	GTR+I		99.0266	4	HKY85+I
L176.1	595		97.7578	15	HKY85+G		99.3331	4	HKY85		98.6387	2	HKY85
L177.1	496		97.4675	30	HKY85+G		99.1271	8	HKY85		98.6738	9	HKY85
L178.1	565		97.5858	48	HKY85+I		98.6495	11	GTR+I		98.9656	3	GTR+I
L179.1	571		94.287	112	GTR+G		97.5693	23	HKY85+G		97.7428	12	HKY85+I
L18.1	526		96.0644	42	HKY85+G		97.0959	11	HKY85+I		98.2906	4	HKY85+G
L180.1	637		95.854	89	HKY85+G		97.7514	28	HKY85+G		97.5505	7	HKY85
L181.1	493		96.6199	45	SYM+I+G		96.9825	23	SYM+I		98.6613	3	SYM+G
L182.1	416		96.4682	38	GTR+G		97.2433	11	GTR+G		98.0046	6	HKY85+G
L183.1	772		96.342	83	GTR+G		97.7897	22	GTR+G		98.2556	14	HKY85+I
L184.1	861		97.656	66	GTR+I		98.6765	17	HKY85+I		99.138	4	HKY85
L185.1	506		95.2113	52	HKY85+G		97.237	8	HKY85		97.5538	9	GTR+I
L186.1	600		97.3457	65	HKY85+I+G		98.5097	14	HKY85+I		98.2935	12	HKY85+I
L187.1	580		94.4767	118	GTR+G		96.9174	26	HKY85+I		97.6284	11	GTR
L188.1	610		97.6038	49	K80+G		98.5005	15	K80+I		98.8889	6	K80
L189.1	432		96.8336	43	K80+I		97.851	12	SYM		96.0924	6	SYM+G
L19.1	460		96.834	34	GTR+G		97.4768	21	HKY85+I		98.323	6	GTR
L190.1	607		97.8864	38	HKY85+G		98.7313	11	HKY85+I		98.905	8	HKY85+I
L191.1	605		97.3183	42	GTR+I+G		98.863	10	HKY85+I		98.6271	10	HKY85+I
L192.1	497		96.677	51	SYM+I+G		97.5917	22	K80+I		97.979	11	K80+I
L193.1	420		97.6867	23	K80+I		97.8688	10	K80		99.2169	5	K80
L194.1	602		97.2135	63	GTR+I+G		98.3569	20	HKY85+I		98.8409	6	HKY85
L197.1	266		94.0477	34	HKY85+I		96.7198	18	HKY85+I		97.1846	6	HKY85
L198.1	395		96.495	49	HKY85+G		97.677	15	HKY85		98.3629	5	HKY85
L199.1	529		96.067	47	GTR+G		97.7852	18	GTR+I		98.1096	9	GTR+I
L2.1	349		96.3821	47	K80+I		98.3033	9	K80+G		98.5864	2	K80
L200.1	510		95.0225	56	HKY85+G		96.6343	26	GTR+G		96.5833	7	HKY85+I
L201.1	456		96.9258	54	HKY85+I		98.4577	10	HKY85		97.9483	11	HKY85
L202.1	574		98.3127	36	HKY85+I		98.8974	9	HKY85		99.2102	4	GTR
L204.1	962		98.0856	34	HKY85+I+G		99.0087	10	HKY85+I		99.3047	5	HKY85+I
L205.1	615		98.091	26	HKY85+I+G		99.1684	10	HKY85+I		99.4182	3	HKY85+I
L206.1	511		96.2678	41	HKY85+G		98.1367	17	HKY85+G		98.4997	6	HKY85+G
L207.1	428		96.2657	56	HKY85+G		97.6687	17	GTR+I		98.136	9	GTR+I
L208.1	601		95.7666	74	GTR+G		97.6248	24	HKY85+I		97.885	13	HKY85+I
L209.1	496		96.9941	59	HKY85+G		97.9013	17	HKY85+I		98.7142	1	HKY85
L211.1	390		96.7735	33	K80+I+G		97.8895	9	K80		98.547	7	K80+I
L213.1	607		97.0422	45	HKY85+G		98.4467	10	HKY85		98.5502	8	HKY85+G
L214.1	653		96.6169	72	GTR+G		97.7395	20	HKY85+G		98.5775	8	GTR+I
L215.1	583		97.5257	28	HKY85+I+G		98.5469	10	HKY85+I		99.2682	3	GTR
L218.1	382		96.2578	46	HKY85+I		97.2507	16	HKY85		98.5049	4	HKY85+I
L219.1	703		97.1593	83	HKY85+I+G		98.6488	16	GTR+I		98.8632	5	HKY85+I
L22.1	553		97.6035	44	K80+G		98.6487	12	SYM		98.9311	4	SYM+I
L220.1	521		96.6248	66	K80+G		98.2135	17	HKY85+G		98.486	10	HKY85+I
L221.1	525		95.535	72	HKY85+I+G		96.8812	34	GTR+I		97.7989	11	HKY85
L222.1	351		94.7884	49	K80+G		97.3388	13	K80+I		97.6512	7	K80+I
L226.1	553		95.3105	91	K80+G		97.3067	20	HKY85+G		97.4884	13	HKY85+I
L227.1	471		95.1779	43	K80+G		97.5479	23	K80+I		97.8297	9	K80
L229.1	426		96.9395	58	GTR+G		98.6947	13	GTR		98.661	2	GTR
L23.1	618		97.472	52	HKY85+I+G		98.3309	21	HKY85+I		98.5725	10	HKY85+I
L230.1	566		97.9318	26	HKY85+G		99.2105	2	GTR+I		99.004	6	GTR+I
L231.1	570		97.6199	36	HKY85+G		98.6793	9	HKY85+I		98.2573	11	GTR+G
L232.1	389		97.197	40	K80+I+G		99.0148	3	K80		98.3833	5	K80+I
L234.1	256		96.4944	27	K80+G		98.4504	5	HKY85+I		98.7674	1	HKY85
L235.1	612		97.0032	62	HKY85+I+G		98.0661	17	HKY85+I		98.6529	6	HKY85
L236.1	346		97.3286	24	HKY85+I		98.3631	7	HKY85		99.0366	1	HKY85
L237.1	745		97.999	66	HKY85+I+G		99.0368	12	HKY85+I		99.2304	4	HKY85+I
L238.1	579		97.199	45	GTR+I+G		98.6611	7	GTR+I		98.8332	5	HKY85
L239.1	250		96.548	24	K80+I		97.421	6	K80		98.3822	3	K80+G
L24.1	657		96.7143	54	HKY85+I+G		97.9786	13	HKY85+G		98.2768	7	HKY85+G
L24.2	478		96.063	31	HKY85+I+G		98.0068	20	HKY85+G		98.2194	9	GTR
L240.1	583		97.5404	38	HKY85+I		98.5034	16	HKY85+I		99.0547	2	HKY85
L241.1	709		97.83	54	HKY85+G		99.026	11	HKY85+I		99.2352	6	HKY85
L242.1	697		97.377	59	GTR+G		98.5495	17	HKY85+G		98.9957	6	HKY85+I
L243.1	806		97.0083	80	GTR+G		98.4266	21	HKY85+I		98.8999	7	HKY85+I
L245.1	513		97.5248	51	HKY85+G		98.9482	8	HKY85		98.8824	3	HKY85+I
L246.1	328		95.5817	49	SYM+I		97.9128	14	GTR+G		97.5806	1	HKY85
L247.1	952		96.8886	102	GTR+I+G		98.1139	39	HKY85+I		98.6835	11	GTR+I
L248.1	1147		96.9062	123	GTR+I+G		98.1894	41	HKY85+I		98.6554	13	GTR+I
L25.1	767		97.6356	42	HKY85+I+G		98.7865	15	HKY85+I		99.1714	3	HKY85
L250.1	467		97.5979	38	K80+I+G		98.2514	13	SYM+I		98.9466	3	K80+I
L251.1	408		95.4653	61	K80+G		98.5763	5	K80+G		98.5185	5	K80+G
L252.1	299		94.5681	38	K80+I+G		97.3648	12	K80+G		97.7011	9	K80+I
L257.1	556		97.2441	61	HKY85+G		98.5011	14	HKY85		99.1367	5	HKY85
L258.1	421		96.01	57	K80+G		97.1183	18	K80+G		97.8464	9	HKY85+I
L259.1	508		97.1779	45	HKY85+G		97.9535	15	HKY85		98.3115	9	HKY85+I
L26.1	618		98.1013	31	HKY85+I+G		98.7405	17	GTR+I		98.9824	6	HKY85+I
L260.1	459		96.8972	55	HKY85+G		98.3576	11	HKY85+I		98.5093	6	HKY85
L261.1	624		97.5837	52	GTR+G		98.7138	10	HKY85+G		98.547	10	HKY85+G
L262.1	536		94.8122	61	HKY85+I+G		96.9822	28	HKY85+G		97.7531	7	HKY85+I
L263.1	499		95.9214	59	HKY85+I+G		98.2272	10	HKY85+I		97.5061	11	GTR+I
L265.1	447		96.8578	50	HKY85+G		97.9423	18	HKY85+G		98.9113	3	HKY85
L266.1	311		96.5096	19	K80+I		98.5732	7	HKY85		97.1418	1	K80+I
L267.1	613		97.3702	38	HKY85+G		98.5648	10	K80		98.4811	8	HKY85+G
L268.1	308		97.1162	6	HKY85+G		97.6346	12	HKY85+I		98.5686	0	-
L269.1	574		96.4361	65	HKY85+G		97.8121	18	GTR+G		98.0801	6	GTR
L27.1	698		95.0454	128	HKY85+G		97.6461	25	HKY85+G		97.0232	20	HKY85+I
L270.1	366		94.9384	29	HKY85+G		96.4078	9	HKY85+I		97.7851	2	GTR
L271.1	693		98.7312	29	HKY85+I		99.361	8	HKY85		99.6152	1	GTR
L272.1	710		98.5869	39	HKY85+I		99.3886	5	HKY85		99.6244	2	GTR
L273.1	716		97.4643	58	SYM+I+G		98.479	17	SYM+I		98.5696	6	SYM+I
L275.1	432		96.2064	65	HKY85+G		97.6114	21	HKY85+I		98.162	8	HKY85+I
L276.1	492		96.608	51	HKY85+G		97.9996	16	GTR		97.5339	11	HKY85+I
L277.1	577		96.5521	66	HKY85+G		98.4916	10	HKY85+I		98.0397	13	HKY85+I
L278.1	444		97.5076	35	SYM+G		98.3584	7	HKY85+G		98.9246	4	GTR+I
L279.1	609		95.7046	71	GTR+G		97.3958	26	HKY85+G		97.9485	9	HKY85+I
L28.1	793		94.8636	133	HKY85+G		97.6066	33	HKY85+I		97.4191	19	HKY85+I
L280.1	635		96.1555	73	HKY85+G		97.9219	17	HKY85+I		98.0927	14	HKY85+I
L283.1	323		97.3327	6	HKY85+G		98.8603	7	HKY85		98.5827	4	HKY85
L284.1	361		96.2492	25	HKY85+G		97.7474	14	HKY85		98.5534	4	HKY85
L287.1	321		96.2664	31	HKY85+G		97.6927	13	HKY85+I		97.9508	6	HKY85+I
L289.1	604		97.9338	54	HKY85+G		98.6537	16	HKY85		99.0029	6	HKY85+I
L290.1	356		95.0669	48	SYM+G		97.3083	15	HKY85+G		97.2632	9	HKY85+I
L291.1	525		94.8084	90	HKY85+G		97.2934	23	HKY85+G		98.0402	11	HKY85+I
L292.1	593		97.1318	63	HKY85+I+G		98.4909	19	HKY85+I		98.5273	7	HKY85+I
L293.1	393		96.8635	32	HKY85+I+G		98.1349	14	HKY85+I		98.2754	9	HKY85+I
L295.1	502		95.0593	81	HKY85+G		96.5304	33	HKY85+I		97.614	5	HKY85
L296.1	265		95.7611	29	K80+G		97.2861	13	HKY85+I		97.3082	3	HKY85
L3.1	484		95.4315	51	GTR+G		97.4859	22	GTR		97.7944	10	HKY85+I
L30.1	512		95.7548	85	HKY85+G		97.6326	17	HKY85+G		97.6953	6	HKY85+I
L300.1	465		94.9508	70	HKY85+I+G		97.235	22	HKY85+G		97.8112	6	HKY85
L304.1	465		95.8249	65	HKY85+I+G		97.6013	13	HKY85+I		97.7587	10	HKY85+I
L306.1	483		96.7156	53	HKY85+I		98.123	17	HKY85		99.1379	1	HKY85
L307.1	536		96.1413	74	HKY85+G		98.3025	12	HKY85		98.3002	7	HKY85
L308.1	638		98.9521	20	HKY85+G		99.3321	6	HKY85+I		99.7005	2	HKY85
L309.1	422		95.7976	55	HKY85+I+G		97.8729	14	HKY85+I		98.594	4	GTR
L31.1	580		96.1661	63	HKY85+G		97.9337	17	HKY85+G		98.1226	8	HKY85+I
L310.1	528		95.9749	46	HKY85+G		97.3634	19	HKY85+G		98.4536	4	HKY85+I
L311.1	491		96.9239	53	K80+G		97.9983	15	HKY85		98.5623	4	K80+G
L312.1	488		93.9899	93	SYM+G		95.4454	32	K80+G		96.8509	15	GTR+G
L313.1	376		96.1731	40	GTR+G		97.1505	11	GTR+I		98.6281	5	HKY85+I
L314.1	660		99.2398	20	K80+I		99.627	3	K80+I		99.8081	1	JC69+I0
L315.1	539		98.9082	22	GTR+I		99.3102	4	HKY85		99.7856	1	HKY85
L316.1	538		95.8127	60	GTR+I+G		98.4068	9	HKY85+I		98.1867	11	GTR+I
L317.1	746		97.8032	27	HKY85+G		98.5521	10	HKY85		98.9544	9	HKY85+I
L318.1	1004		97.7553	83	HKY85+G		98.6872	21	HKY85		98.7649	13	HKY85+I
L319.1	534		96.3688	61	HKY85+G		97.9524	14	K80		97.8194	10	HKY85
L320.1	573		96.7262	49	GTR+G		98.3868	17	GTR+I		98.7357	8	HKY85+G
L321.1	251		95.7798	35	K80+G		97.452	11	K80+I		97.9814	4	K80+I
L322.1	381		95.2987	44	GTR+G		97.5397	17	GTR		97.702	9	GTR+I
L323.1	572		98.0197	45	HKY85+I		99.3468	6	HKY85		99.1725	3	HKY85
L324.1	503		98.195	27	HKY85+I		99.1654	8	HKY85+I		99.5494	1	HKY85
L325.1	361		97.0086	44	K80+I+G		97.9922	9	HKY85+I		98.2579	8	HKY85+I
L326.1	578		96.2592	65	HKY85+G		98.1463	21	HKY85+I		98.2415	4	HKY85
L327.1	582		97.6145	23	HKY85+I+G		98.4933	16	HKY85+I		98.5491	12	HKY85+I
L328.1	396		97.725	36	HKY85+G		98.7179	10	HKY85+I		99.2031	1	JC69
L329.1	505		95.5882	63	GTR+I+G		96.9753	19	HKY85+I		97.5534	12	HKY85+I
L33.1	358		96.1333	35	HKY85+G		98.2326	7	HKY85		98.3302	3	GTR
L331.1	586		95.9626	67	SYM+I+G		97.4169	25	K80+I		98.1792	6	K80+I
L332.1	363		95.131	43	HKY85+G		98.338	8	HKY85+G		97.8268	5	HKY85+G
L335.1	505		96.9678	51	HKY85+G		97.713	18	HKY85		98.5567	8	HKY85
L336.1	612		96.9644	62	HKY85+G		98.4371	14	HKY85		98.1736	10	HKY85+G
L337.1	421		96.8645	41	HKY85+G		98.5592	7	HKY85+I		98.6909	5	HKY85
L338.1	641		95.7022	80	SYM+I+G		98.0988	22	HKY85+I		97.8672	14	GTR+I
L34.1	616		94.8129	114	HKY85+I+G		96.9026	33	HKY85+I		98.1097	13	HKY85+I
L342.1	593		97.2207	43	HKY85+I+G		98.4746	8	HKY85+G		98.8008	4	HKY85+I
L343.1	331		92.7898	62	HKY85+G		96.2352	21	HKY85		95.1832	20	HKY85+G
L344.1	469		96.1023	47	HKY85+I+G		98.1775	14	K80+I		97.7304	9	K80
L345.1	533		96.923	52	HKY85+I+G		98.3773	14	HKY85+I		98.7831	1	JC69
L35.1	557		94.8119	104	HKY85+I+G		96.8587	32	HKY85+I		97.7977	12	HKY85+I
L350.1	492		94.9794	64	HKY85+G		95.9939	30	HKY85+G		96.8564	11	HKY85+G
L351.1	671		96.1758	77	GTR+I+G		98.2313	26	GTR+I		97.6315	15	GTR+I
L352.1	565		96.4646	60	GTR+G		97.9481	17	GTR		97.9036	12	GTR+I
L353.1	555		95.8181	25	GTR+G		98.2064	5	GTR+I		97.8493	1	GTR+G
L354.1	374		95.7836	52	HKY85+G		97.3321	17	HKY85+G		98.0036	5	HKY85
L355.1	432		97.0567	46	HKY85+G		97.8501	11	HKY85		97.8122	8	GTR
L356.1	509		97.1536	29	HKY85+I		98.3344	5	HKY85+I		98.8867	4	HKY85
L357.1	294		98.1614	13	HKY85+G		99.1216	5	HKY85		98.9191	5	HKY85
L358.1	503		95.5503	90	K80+G		97.4454	25	K80		97.6011	11	K80+G
L359.1	545		96.8794	66	HKY85+G		98.3083	15	HKY85		98.199	8	GTR
L360.1	410		96.2105	44	HKY85+G		97.5529	23	GTR+I		98.8672	3	HKY85
L361.1	599		97.1703	68	HKY85+G		98.7433	13	HKY85		98.2164	5	HKY85
L362.1	1145		96.8595	114	HKY85+I+G		97.917	33	HKY85+I		98.6128	13	HKY85+I
L363.1	838		97.1382	63	HKY85+I+G		98.3354	19	HKY85+I		98.8014	9	HKY85+I
L364.1	376		95.3708	35	HKY85+G		97.5713	12	HKY85+G		98.2142	4	HKY85
L368.1	455		96.3529	43	HKY85+G		98.0958	10	HKY85+I		98.1197	4	HKY85+I
L369.1	269		96.5788	6	HKY85+I		97.7931	1	HKY85		98.3065	3	JC69
L37.1	451		94.6935	71	HKY85+G		97.427	19	HKY85+I		97.8172	8	HKY85+I
L370.1	292		95.9122	36	K80+I		98.0468	11	K80		98.4475	4	K80+I
L372.1	450		96.0187	62	HKY85+G		97.0579	21	GTR		98.2765	6	GTR+I
L373.1	303		96.089	19	K80+G		97.84	8	K80+I		98.6579	5	SYM+I
L375.1	707		98.3965	29	HKY85+I+G		99.1156	7	HKY85		98.969	6	HKY85+I
L376.1	1073		98.3575	39	HKY85+I+G		99.1701	9	HKY85+G		99.0341	7	HKY85+I
L377.1	613		97.7913	50	HKY85+I		98.8539	11	HKY85+G		98.9624	6	HKY85+I
L38.1	388		95.608	48	K80+I+G		97.7755	12	K80		98.5796	3	HKY85+I
L380.1	557		95.8875	66	HKY85+I+G		97.5299	25	HKY85+I		97.2731	13	HKY85+I
L381.1	673		98.5164	29	HKY85+I+G		99.3699	5	HKY85+I		99.3693	3	GTR
L382.1	396		95.8673	50	HKY85+G		96.9464	23	HKY85+I		97.8611	9	HKY85+I
L383.1	1019		96.3567	97	GTR+I+G		97.8313	44	HKY85+I		98.4734	16	GTR+I
L384.1	476		95.4048	67	HKY85+G		97.0338	22	HKY85+I		97.577	10	HKY85+I
L386.1	619		96.5581	58	GTR+I+G		98.014	21	HKY85+G		98.345	7	HKY85+I
L386.2	449		96.7658	30	HKY85+I		98.6138	7	HKY85+I		98.2639	3	HKY85
L387.1	409		94.9886	74	K80+I+G		98.1542	11	GTR+I		97.8321	7	GTR+I
L388.1	423		95.7607	45	HKY85+I		97.0498	10	HKY85		97.8275	4	HKY85
L389.1	563		96.6323	56	K80+G		97.3279	26	HKY85+I		98.287	8	HKY85+I
L39.1	367		96.1041	38	HKY85+G		97.9957	7	HKY85		98.0733	7	HKY85
L390.1	541		96.5941	72	SYM+G		97.3141	24	K80+I		98.0283	12	K80+I
L391.1	425		95.6995	71	HKY85+G		97.8436	14	HKY85		98.2641	8	HKY85+I
L392.1	582		96.0726	75	HKY85+G		97.9212	13	HKY85+I		98.5336	8	HKY85+G
L395.1	429		96.4596	53	HKY85+G		97.9397	14	HKY85		98.0183	5	HKY85
L396.1	688		98.8596	27	HKY85+G		99.6199	3	HKY85		99.5446	4	HKY85+I
L397.1	420		96.7567	47	GTR+G		98.5113	12	JC69+I		98.3386	5	HKY85+G
L398.1	435		97.4493	28	HKY85+G		98.9314	8	HKY85+I		98.8347	2	HKY85
L399.1	495		96.2021	46	K80+G		98.3531	7	HKY85+I		98.1279	7	HKY85+I+G
L4.1	573		97.544	36	HKY85+I+G		98.892	12	HKY85+I		99.1119	5	HKY85+I
L40.1	437		93.6252	53	HKY85+G		95.3657	14	HKY85		97.5245	3	GTR+I
L400.1	563		96.5502	82	HKY85+G		97.6788	23	HKY85		98.6106	9	HKY85+I
L403.1	421		97.6825	36	HKY85+I+G		98.5665	12	HKY85		98.6692	7	HKY85+I
L404.1	428		94.9735	82	K80+G		96.6572	20	HKY85		97.9024	8	HKY85
L406.1	506		97.2159	51	HKY85+I		98.8664	9	HKY85		99.3045	2	HKY85
L407.1	554		97.9955	26	HKY85+G		98.8912	10	HKY85		99.1617	3	HKY85
L409.1	491		96.9977	38	HKY85+G		97.7477	17	HKY85+I		99.0631	2	HKY85
L41.1	534		98.2794	16	HKY85+I		98.4932	13	GTR+I		99.2717	4	JC69+I
L411.1	380		96.6604	13	K80+G		98.3748	10	HKY85		97.7356	5	HKY85+I
L412.1	591		95.8193	83	GTR+G		97.2814	23	HKY85+I		97.9244	8	GTR
L413.1	541		97.0629	54	HKY85+G		98.4403	12	HKY85+I		98.9279	2	HKY85
L414.1	478		97.081	52	HKY85+G		98.314	13	HKY85		98.4937	6	HKY85
L415.1	569		96.6271	33	HKY85+G		98.1363	22	HKY85+I		98.4495	5	HKY85+I
L416.1	583		97.9902	47	HKY85+G		98.9727	13	HKY85+I		99.1347	3	GTR+I
L417.1	624		97.1899	59	HKY85+G		98.8042	11	HKY85+G		98.9103	4	HKY85
L418.1	671		96.3895	90	GTR+G		98.1304	19	HKY85+I		98.5925	9	HKY85+I
L419.1	410		96.4274	44	HKY85+G		98.2652	9	HKY85		98.6179	3	HKY85
L42.1	313		96.1395	37	K80+G		97.2229	17	HKY85+G		98.141	5	HKY85
L420.1	478		95.6466	64	GTR+I+G		97.6252	24	GTR+I		98.1426	3	GTR
L421.1	510		95.952	48	HKY85+G		98.0241	18	HKY85		98.6957	2	HKY85
L423.1	506		95.3877	76	HKY85+G		97.4525	17	GTR+G		97.5362	14	GTR+G
L424.1	663		98.213	41	SYM+I		98.6886	12	SYM+I		99.2257	3	SYM
L425.1	502		98.2878	30	HKY85+G		98.7946	7	HKY85		99.7344	1	HKY85
L426.1	464		96.2677	55	GTR+G		97.9419	13	HKY85		98.0268	10	GTR+I
L428.1	487		95.7832	69	HKY85+G		97.6939	20	HKY85+I		98.2635	5	HKY85+G
L429.1	575		98.2761	35	HKY85+I		98.8954	11	HKY85		99.1343	5	HKY85
L43.1	402		95.6522	48	K80+G		97.8237	10	HKY85		97.5235	9	HKY85+G
L430.1	510		97.7948	39	HKY85+G		98.927	9	GTR		99.0858	2	HKY85+I
L432.1	488		95.0377	80	HKY85+G		97.005	19	HKY85+I		97.7219	8	GTR+I
L433.1	383		96.6211	48	K80+G		97.2632	15	K80+G		98.6264	3	K80
L434.1	503		97.1738	28	HKY85+I+G		98.5663	9	GTR+I		99.3108	2	HKY85+I
L435.1	533		96.7053	40	SYM+I+G		97.6022	15	K80+I		98.2531	12	K80+I
L436.1	648		97.0801	59	GTR+I+G		98.0226	16	GTR+I		98.5185	11	GTR+I
L437.1	630		96.2952	56	HKY85+I+G		97.1032	19	HKY85+G		98.3739	7	HKY85+G
L439.1	318		95.6051	29	HKY85+I+G		97.7441	7	HKY85+I		98.0853	6	HKY85+G
L44.1	495		95.4576	67	GTR+G		97.0353	17	HKY85		97.9484	11	HKY85+I
L440.1	580		97.0498	42	HKY85+I+G		98.6443	8	HKY85+I		98.6513	10	HKY85
L441.1	549		95.9209	65	HKY85+G		98.2946	13	HKY85		97.7903	7	HKY85
L442.1	573		97.5605	23	HKY85+G		98.6435	7	GTR		98.9412	7	HKY85+I
L443.1	485		96.8949	37	HKY85+G		98.4457	8	HKY85+I		98.795	4	HKY85+I
L444.1	359		95.2721	44	GTR+G		97.2175	13	GTR+I		97.4287	7	HKY85
L445.1	488		95.6449	55	HKY85+I+G		97.7408	20	GTR+I		97.7823	10	HKY85
L446.1	608		96.6924	38	SYM+I+G		97.5347	22	SYM+I		97.8624	1	K80+I
L447.1	503		97.885	42	HKY85+I+G		98.8902	7	GTR+I		99.3815	3	HKY85+I
L448.1	372		97.1154	23	HKY85+I		98.0724	9	HKY85+I		98.7993	3	HKY85+I
L449.1	505		96.6049	53	HKY85+G		98.2284	15	HKY85+I		98.2642	10	HKY85+I
L45.1	661		97.8517	53	K80+G		99.0125	9	K80		99.2836	4	K80
L450.1	273		93.7941	39	HKY85+G		96.2404	16	HKY85+I		97.7371	5	HKY85+G
L451.1	526		96.5746	67	HKY85+G		98.1448	22	HKY85+I		98.01	7	HKY85+I
L452.1	432		94.9959	58	HKY85+G		97.4842	20	HKY85+I		96.9856	14	HKY85+I
L454.1	1458		95.7889	152	GTR+I+G		97.6404	38	HKY85+I+G		98.2411	20	HKY85+I
L455.1	902		95.9849	94	GTR+G		97.8068	28	HKY85+I		98.4159	7	GTR+I
L456.1	925		95.7392	65	GTR+I+G		97.4647	17	HKY85+I		98.3207	11	HKY85+I+G
L457.1	736		95.9139	86	HKY85+I+G		97.8574	26	HKY85+I		98.1524	8	HKY85+I
L458.1	494		94.9351	71	K80+G		96.9812	15	K80+G		97.7688	9	K80+I
L459.1	539		95.6783	77	HKY85+G		98.0759	13	HKY85+I		98.726	5	HKY85+I
L46.1	462		96.8733	32	SYM+I		98.3049	11	HKY85+G		98.5649	4	K80
L460.1	652		96.7227	65	GTR+G		98.1713	13	HKY85+I		98.5446	6	HKY85+I
L463.1	538		97.0716	59	K80+G		98.3869	14	K80		98.8591	2	K80
L464.1	478		96.897	40	HKY85+G		98.3399	12	HKY85+I		98.6936	4	HKY85+I
L465.1	401		96.0037	45	HKY85+G		96.7252	20	HKY85+I		98.0881	3	HKY85+G
L467.1	678		97.8881	45	HKY85+G		99.148	6	HKY85		98.7738	7	HKY85+I
L468.1	668		98.6414	29	GTR+I		99.349	8	HKY85+I		99.5276	1	HKY85
L469.1	660		97.9203	37	GTR+I+G		98.8085	7	GTR+I		98.3525	4	GTR+I
L469.2	570		99.023	24	HKY85+G		99.7047	3	HKY85		99.7533	0	-
L47.1	306		92.0805	75	K80+G		95.0709	25	HKY85+G		90.0814	45	GTR+I
L470.1	606		97.5356	58	GTR+G		98.0216	21	HKY85+G		99.0282	4	HKY85+I
L471.1	406		95.6178	50	K80+I+G		97.5661	19	K80+I		98.347	6	K80+I
L472.1	438		96.4698	42	GTR+G		98.2689	13	HKY85+I		98.3815	2	HKY85
L473.1	512		96.9729	54	HKY85+G		98.1778	18	HKY85+I		97.8765	9	HKY85+I
L474.1	833		96.8943	85	GTR+G		98.617	21	HKY85+I		98.6368	13	GTR+I
L475.1	997		96.82	120	GTR+I+G		98.5593	24	HKY85+I		98.364	19	GTR+I
L476.1	645		97.791	47	HKY85+I+G		98.6677	14	HKY85+G		98.8493	7	HKY85+I
L477.1	685		97.1325	76	HKY85+I+G		98.9091	14	HKY85+I		98.5762	12	HKY85+I
L478.1	483		97.7049	21	HKY85+I+G		98.2139	8	HKY85+G		98.6151	6	HKY85+I
L479.1	652		97.2506	28	GTR+I+G		98.3837	24	GTR+I		98.9707	5	HKY85+I
L48.1	365		94.4582	55	K80+I+G		96.6757	15	K80+I		97.516	9	K80
L480.1	1035		97.1427	110	GTR+I+G		98.2046	35	GTR+I		98.5529	11	GTR+I
L481.1	590		97.7824	44	HKY85+I		98.97	11	HKY85+I		98.8776	5	HKY85+I
L482.1	520		96.0081	65	K80+G		97.8314	15	K80+I		98.0726	16	K80+I
L483.1	337		94.7353	63	HKY85+G		96.2045	22	GTR		98.0745	4	HKY85+G
L484.1	494		95.2145	84	HKY85+I+G		97.7844	19	HKY85+I		97.9532	9	K80+I
L486.1	292		93.0313	46	K80+G		96.6668	16	HKY85+I		97.3792	4	HKY85
L487.1	502		94.7072	94	GTR+I+G		97.4673	20	HKY85		98.0035	10	GTR+G
L489.1	562		97.5879	49	K80+I+G		98.7505	9	HKY85+I		98.8019	7	HKY85+I
L49.1	400		96.6687	37	HKY85+I		98.394	8	HKY85		97.2944	5	HKY85
L493.1	574		94.7021	97	GTR+G		95.748	35	GTR		97.8707	8	HKY85
L494.1	471		95.9136	41	GTR+G		98.2671	10	GTR+I		98.4289	3	GTR+I
L495.1	296		95.1479	49	K80+G		97.6574	10	HKY85+I		97.6185	7	HKY85+G
L496.1	642		97.11	69	SYM+G		98.3937	12	K80+I		98.3959	12	K80+I
L497.1	511		97.0717	40	HKY85+I+G		98.8065	8	HKY85+I		98.5484	3	HKY85
L498.1	511		96.9791	42	HKY85+G		98.3162	13	HKY85+G		98.7693	7	HKY85+I
L5.1	624		99.6268	6	HKY85		99.69	0	-		99.7009	2	JC69
L500.1	655		96.3976	65	HKY85+I+G		98.0253	19	K80+I		97.9101	9	GTR+G
L501.1	473		93.958	66	HKY85+I+G		96.8228	25	HKY85+I		98.0832	8	HKY85+I
L502.1	311		95.3999	23	HKY85+G		98.0844	4	HKY85+I		97.7349	7	HKY85
L503.1	628		97.5086	53	HKY85+G		98.3062	17	HKY85+I		98.581	8	HKY85+G
L504.1	425		96.7009	38	HKY85+G		97.7841	16	HKY85		98.3529	5	HKY85+I
L505.1	542		96.9748	51	HKY85+G		97.977	15	HKY85+I+G		98.8192	7	HKY85
L506.1	520		98.2776	22	HKY85+G		99.5034	4	HKY85		99.5256	3	GTR
L507.1	790		99.0941	23	HKY85+I		99.4894	4	HKY85+I		99.3896	2	JC69
L508.1	498		97.1058	51	HKY85+G		98.5547	10	HKY85+I		99.0406	3	GTR
L509.1	561		96.2586	49	K80+I+G		97.7678	18	SYM+I		98.5819	8	SYM+I
L51.1	542		97.7041	36	K80+G		98.6339	11	K80+I		98.8561	2	K80
L511.1	436		96.825	29	GTR+I+G		98.5804	4	HKY85+I		98.3831	6	HKY85+I
L512.1	573		96.6672	57	GTR+I+G		98.32	17	HKY85+I		97.9208	13	GTR+I
L52.1	715		97.5493	67	HKY85+G		98.599	19	GTR+I		99.0466	3	GTR
L53.1	748		98.1622	49	HKY85+I		99.1935	11	HKY85+I		99.4177	1	HKY85
L54.1	530		96.2071	76	HKY85+G		98.0959	15	HKY85+I		98.3145	8	HKY85
L55.1	413		96.5726	44	HKY85+G		97.7248	17	HKY85		98.6602	4	HKY85+I
L57.1	546		96.4233	50	GTR+I+G		98.0699	17	GTR+I		98.3069	10	GTR+I
L58.1	464		95.3424	51	HKY85+I+G		97.9703	12	HKY85+I		97.8352	7	HKY85
L59.1	508		97.5443	31	SYM+I		98.3969	13	GTR+I		98.9676	3	SYM+I
L6.1	630		99.0024	16	HKY85+I		99.4558	5	JC69+I		99.0829	3	JC69+I
L60.1	505		95.2823	77	HKY85+I+G		98.0786	17	HKY85+I		98.0688	7	GTR
L61.1	437		95.7339	26	SYM+G		96.8448	9	GTR+G		98.0625	8	HKY85+I
L62.1	551		95.8879	54	SYM+I+G		97.5692	14	K80+I		97.8907	7	K80+I
L63.1	414		97.1766	36	SYM+G		98.7392	5	K80		98.5454	6	K80
L64.1	632		95.4579	88	HKY85+I+G		97.4579	22	HKY85+I		98.1049	10	HKY85+I
L66.1	250		96.6947	16	K80+G		98.2255	6	K80		97.5478	6	HKY85+G
L67.1	461		95.1399	57	K80+G		97.1538	22	HKY85+I		96.3557	11	GTR+I
L69.1	487		96.4615	54	GTR+G		98.5217	11	GTR+I		97.9008	7	GTR+I
L7.1	461		96.9324	57	HKY85+G		99.0751	7	HKY85+I		98.9636	4	HKY85+I
L70.1	382		94.3939	49	GTR+G		95.6464	14	SYM+G		98.4293	4	SYM+I
L71.1	606		98.0672	43	GTR+G		99.0943	9	GTR		99.3468	2	HKY85+I
L72.1	522		96.8662	56	GTR+G		98.699	13	HKY85+G		98.4577	3	GTR
L74.1	379		95.1586	48	GTR+G		97.671	11	GTR+I		98.0299	2	HKY85
L75.1	510		97.6089	34	HK+IY85+G		98.4206	15	HKY85+I		98.8017	3	HKY85
L76.1	665		97.7869	53	HKY85+I		99.0911	10	GTR		98.9577	2	HKY85
L77.1	457		97.3502	37	HKY85+I+G		98.4779	12	GTR+I		98.2203	9	HKY85+I
L78.1	558		97.7447	39	HKY85+G		98.7994	9	HKY85		98.5379	4	HKY85
L79.1	724		97.2379	64	HKY85+I+G		98.33	16	HKY85+I		98.9349	7	HKY85+I
L8.1	617		96.475	78	K80+I+G		97.8427	20	HKY85+I		98.3673	10	HKY85+I
L80.1	457		95.8177	64	HKY85+G		97.2399	16	SYM+G		97.4561	12	GTR+I
L81.1	250		93.4777	47	HKY85+G		97.0608	10	HKY85+I		96.3733	12	HKY85+I
L82.1	500		95.1558	78	HKY85+G		97.7736	18	K80+G		97.8672	7	K80+G
L83.1	377		95.1524	54	HKY85+G		97.5807	19	HKY85		97.0292	4	HKY85
L84.1	392		96.5634	43	K80+G		97.9396	12	HKY85		97.886	9	HKY85
L85.1	623		95.7903	87	HKY85+G		97.9005	26	HKY85		98.6741	3	HKY85
L86.1	685		95.8893	95	HKY85+G		97.6947	31	HKY85		98.5896	3	HKY85
L87.1	350		94.8757	30	HKY85+I		96.5816	10	GTR		97.1746	7	HKY85
L89.1	464		94.4174	90	HKY85+G		96.3903	28	HKY85+I		97.0859	9	HKY85
L9.1	558		96.1748	41	HKY85+I+G		97.847	15	HKY85+G		98.6181	6	HKY85+I
L91.1	525		94.3877	83	SYM+I+G		96.5442	33	GTR+I		97.5947	10	SYM+I
L92.1	467		97.0029	30	HKY85+G		98.6352	12	HKY85		98.72	9	HKY85+I
L93.1	516		96.7591	41	HKY85+G		97.8456	9	HKY85+I		98.5852	4	HKY85+I
L94.1	490		95.6574	63	HKY85+G		98.0422	15	HKY85+I		98.263	11	HKY85+I
L95.1	548		97.3813	44	GTR+G		98.9392	8	HKY85+I		99.193	3	HKY85+I
L96.1	407		96.047	24	K80+I+G		97.6105	12	K80+I		97.7286	6	K80+G
L97.1	464		95.8256	46	SYM+I+G		97.0207	12	K80+I		97.864	8	K80+I
L98.1	588		97.7328	32	K80+G		98.8637	9	K80		98.8435	7	K80+I
L98.2	533		97.8704	23	HKY85+I+G		98.8892	3	JC69+I		99.0035	5	GTR+I
L99.1	469		99.3136	17	K80		99.5444	2	K80		99.8721	0	-
