# Supplementary material for: Evaluating the performance of anchored hybrid enrichment at the tips of the tree of life: a phylogenetic analysis of Australian Eugongylus group scincid lizards
Source: BMC Evol Biol. 2015 Apr 11;15:62. doi: 10.1186/s12862-015-0318-0 (PMC4434831; doi:10.1186/s12862-015-0318-0)
Supplement: Additional file 4: — Length, percent identity, and number of parsimony-informative characters (PICs) for the 1650 transcriptome mined exons for the full taxon, Lampropholis only, and Saproscincus only data sets. [file 12862_2015_318_MOESM4_ESM.xlsx]

## Sheet: Sheet1
Exon	Locus length (bp)	% identical	PICs	Model
ENSACAP00000000005_exon1	272	94.1979	23	GTR+G
ENSACAP00000000008_exon19	201	96.4179	10	HKY85
ENSACAP00000000029_exon28	308	97.7391	12	GTR+G
ENSACAP00000000033_exon1	210	97.1775	12	K80+G
ENSACAP00000000042_exon1	198	97.3003	10	K80
ENSACAP00000000072_exon1	197	96.6959	11	K80
ENSACAP00000000086_exon8	221	96.7585	11	HKY85+I
ENSACAP00000000099_exon5	252	94.6537	24	K80+I
ENSACAP00000000145_exon1	408	97.7718	20	HKY85+I
ENSACAP00000000161_exon1	1131	97.8844	35	HKY85+I
ENSACAP00000000162_exon10	201	98.209	2	K80
ENSACAP00000000171_exon1	429	95.5457	22	HKY85+G
ENSACAP00000000172_exon2	280	96.4286	14	SYM
ENSACAP00000000220_exon1	204	97.6292	10	HKY85+I
ENSACAP00000000221_exon1	154	92.0543	21	K80+G
ENSACAP00000000230_exon4	257	96.8164	13	HKY85+G
ENSACAP00000000232_exon1	327	94.3175	29	SYM+G
ENSACAP00000000239_exon4	258	97.9281	9	HKY85+I
ENSACAP00000000266_exon1	191	96.8396	9	K80
ENSACAP00000000267_exon5	198	93.1129	25	K80+G
ENSACAP00000000303_exon7	486	96.1429	26	HKY85+G
ENSACAP00000000313_exon10	137	96.2177	9	HKY85
ENSACAP00000000320_exon1	249	95.8306	15	K80
ENSACAP00000000332_exon11	242	95.3118	17	SYM+I
ENSACAP00000000336_exon4	204	97.2014	9	HKY85
ENSACAP00000000342_exon1	465	98.5376	7	SYM+G
ENSACAP00000000344_exon4	330	95.2231	25	GTR+G
ENSACAP00000000358_exon10	216	95.2525	14	HKY85+I
ENSACAP00000000361_exon3	297	96.6452	13	HKY85+G
ENSACAP00000000372_exon4	118	96.641	5	K80+G
ENSACAP00000000380_exon6	132	96.8457	6	K80
ENSACAP00000000384_exon3	203	96.1487	13	K80+I
ENSACAP00000000419_exon3	161	96.2733	11	K80
ENSACAP00000000433_exon2	227	96.1073	15	K80+I
ENSACAP00000000444_exon4	219	92.7273	28	HKY85+G
ENSACAP00000000511_exon1	270	96.2155	17	HKY85+G
ENSACAP00000000517_exon1	141	93.2044	16	HKY85
ENSACAP00000000530_exon4	630	97.316	30	HKY85+I
ENSACAP00000000531_exon10	203	98.9431	3	JC69+I
ENSACAP00000000550_exon9	245	97.6994	8	K80
ENSACAP00000000557_exon3	255	96.4135	14	HKY85+G
ENSACAP00000000558_exon15	214	95.1317	16	SYM+G
ENSACAP00000000562_exon1	476	92.9985	56	HKY85+G
ENSACAP00000000569_exon9	123	95.935	8	K80
ENSACAP00000000582_exon1	240	97.3636	8	HKY85+I
ENSACAP00000000604_exon7	173	96.9942	8	K80
ENSACAP00000000611_exon1	792	96.5289	38	GTR+G
ENSACAP00000000629_exon1	333	97.2809	14	K80
ENSACAP00000000634_exon4	807	96.7759	32	GTR+G
ENSACAP00000000655_exon5	231	98.3078	5	GTR+I
ENSACAP00000000717_exon19	279	96.2333	18	HKY85
ENSACAP00000000788_exon2	114	95.2313	8	K80+I
ENSACAP00000000791_exon5	197	98.0065	5	K80
ENSACAP00000000792_exon1	693	95.0781	43	GTR+G
ENSACAP00000000798_exon2	200	98.8	2	HKY85
ENSACAP00000000804_exon26	200	98.5455	4	HKY85+I
ENSACAP00000000813_exon5	228	97.6635	6	HKY85
ENSACAP00000000814_exon59	1515	96.1908	87	HKY85+I
ENSACAP00000000827_exon17	197	96.3083	14	HKY85+G
ENSACAP00000000845_exon1	270	95.7576	17	HKY85
ENSACAP00000000851_exon1	219	97.6505	6	SYM
ENSACAP00000000922_exon1	159	93.6192	17	HKY85+I
ENSACAP00000000938_exon2	216	96.3805	13	HKY85+I
ENSACAP00000000946_exon1	291	97.0134	15	K80+G
ENSACAP00000000948_exon1	492	95.2217	42	HKY85+G
ENSACAP00000000958_exon7	200	94.9455	17	HKY85+G
ENSACAP00000000965_exon1	228	94.6571	20	HKY85
ENSACAP00000000969_exon4	218	96.4137	15	K80+I
ENSACAP00000000979_exon1	209	97.0248	10	K80+I
ENSACAP00000000982_exon12	204	94.6613	17	HKY85+I
ENSACAP00000000989_exon3	450	92.5576	49	HKY85+G
ENSACAP00000000995_exon1	462	97.7922	20	HKY85+I
ENSACAP00000001000_exon13	160	98.5455	2	K80+I
ENSACAP00000001018_exon1	188	97.176	5	K80
ENSACAP00000001021_exon3	267	95.1379	18	HKY85+G
ENSACAP00000001053_exon11	207	94.1151	16	HKY85+I+G
ENSACAP00000001058_exon4	636	97.6672	25	HKY85+I
ENSACAP00000001073_exon1	852	96.9121	39	GTR+G
ENSACAP00000001087_exon2	633	98.3628	12	GTR+I
ENSACAP00000001088_exon11	117	93.5043	17	K80+I
ENSACAP00000001097_exon1	192	96.411	9	JC69+I
ENSACAP00000001101_exon2	483	97.6209	16	K80+I
ENSACAP00000001103_exon1	219	97.252	10	K80+I
ENSACAP00000001120_exon10	215	98.5285	3	K80
ENSACAP00000001130_exon1	198	94.0496	18	K80+G
ENSACAP00000001153_exon1	534	94.3003	50	K80+I+G
ENSACAP00000001156_exon2	206	96.1077	14	K80+I
ENSACAP00000001158_exon19	585	93.7467	57	K80+G
ENSACAP00000001191_exon1	204	96.4439	12	K80
ENSACAP00000001212_exon1	645	95.4447	49	GTR+G
ENSACAP00000001214_exon6	204	97.3084	7	HKY85+I
ENSACAP00000001230_exon4	495	94.8209	43	HKY85+G
ENSACAP00000001239_exon7	173	95.0499	14	HKY85
ENSACAP00000001242_exon1	147	96.5739	7	HKY85
ENSACAP00000001245_exon4	225	96.0727	13	SYM
ENSACAP00000001246_exon1	266	96.8421	11	K80+I
ENSACAP00000001259_exon2	1146	96.2764	64	GTR+G
ENSACAP00000001261_exon16	123	94.6489	6	HKY85
ENSACAP00000001279_exon8	249	95.3706	17	GTR+I
ENSACAP00000001283_exon13	173	95.628	14	K80+G
ENSACAP00000001291_exon1	198	97.0064	12	K80
ENSACAP00000001301_exon5	278	96.8999	16	SYM
ENSACAP00000001309_exon5	162	94.6914	14	K80+G
ENSACAP00000001318_exon11	201	96.4903	11	K80+I
ENSACAP00000001348_exon18	708	95.7524	50	GTR+I
ENSACAP00000001349_exon1	142	93.5595	9	JC69+I
ENSACAP00000001355_exon1	291	94.2893	25	K80+G
ENSACAP00000001371_exon1	354	97.3498	15	SYM+I
ENSACAP00000001380_exon1	234	96.6667	11	HKY85
ENSACAP00000001387_exon9	228	97.1053	9	HKY85+I
ENSACAP00000001416_exon1	201	96.0742	8	K80
ENSACAP00000001424_exon19	254	96.8361	13	HKY85+I
ENSACAP00000001435_exon7	267	94.9949	25	K80+I
ENSACAP00000001465_exon3	180	95.9798	11	K80
ENSACAP00000001474_exon38	225	97.4384	10	HKY85+I
ENSACAP00000001475_exon24	219	97.3267	10	HKY85
ENSACAP00000001497_exon1	234	93.8772	22	GTR
ENSACAP00000001499_exon20	345	95.9578	27	HKY85
ENSACAP00000001503_exon1	132	96.832	3	HKY85
ENSACAP00000001507_exon1	138	97.1542	7	K80
ENSACAP00000001514_exon1	222	97.9034	5	HKY85
ENSACAP00000001522_exon1	218	97.2477	10	SYM
ENSACAP00000001523_exon2	255	95.8503	18	K80+I
ENSACAP00000001537_exon1	285	90.1435	48	HKY85+I
ENSACAP00000001540_exon3	207	96.3109	16	K80+I
ENSACAP00000001549_exon1	903	95.7495	63	SYM+I+G
ENSACAP00000001553_exon3	192	93.2955	17	SYM+G
ENSACAP00000001558_exon9	204	97.6292	6	GTR
ENSACAP00000001562_exon1	510	96.4207	30	HKY85+I
ENSACAP00000001569_exon17	477	91.4808	74	GTR+I
ENSACAP00000001583_exon1	192	97.9167	5	K80
ENSACAP00000001589_exon1	987	99.02	20	HKY85+I
ENSACAP00000001591_exon3	273	90.9091	49	K80+G
ENSACAP00000001595_exon1	450	95.9515	35	HKY85+I
ENSACAP00000001617_exon1	238	96.3713	12	HKY85
ENSACAP00000001620_exon1	294	96.4007	19	HKY85
ENSACAP00000001653_exon20	283	97.7128	8	HKY85
ENSACAP00000001681_exon1	240	97.2879	10	K80+I
ENSACAP00000001701_exon1	256	97.3864	10	K80
ENSACAP00000001710_exon14	219	96.6625	14	HKY85+I
ENSACAP00000001732_exon2	861	93.4537	80	SYM+I+G
ENSACAP00000001754_exon1	387	94.4562	23	HKY85+I
ENSACAP00000001758_exon5	486	97.1942	23	GTR
ENSACAP00000001763_exon1	216	97.197	7	HKY85+G
ENSACAP00000001765_exon35	453	96.6125	23	GTR+G
ENSACAP00000001779_exon5	148	94.3489	11	SYM+I
ENSACAP00000001798_exon10	582	96.3355	34	K80+I
ENSACAP00000001799_exon12	206	96.0812	13	HKY85
ENSACAP00000001801_exon1	153	93.0244	18	HKY85+G
ENSACAP00000001803_exon1	777	94.4823	70	HKY85+I
ENSACAP00000001818_exon24	357	97.7235	12	HKY85
ENSACAP00000001821_exon4	465	98.3773	8	HKY85+G
ENSACAP00000001824_exon18	350	98.8779	4	HKY85+I
ENSACAP00000001841_exon9	309	97.1756	14	HKY85+I
ENSACAP00000001858_exon1	141	95.9768	9	K80+I
ENSACAP00000001863_exon2	315	97.2352	12	SYM+G
ENSACAP00000001864_exon1	831	95.2412	61	GTR+G
ENSACAP00000001873_exon1	249	95.8671	13	HKY85+G
ENSACAP00000001875_exon3	444	96.9206	18	SYM+G
ENSACAP00000001884_exon4	260	98.3706	5	JC69+I
ENSACAP00000001888_exon1	265	94.9091	27	HKY85
ENSACAP00000001891_exon3	216	97.9798	5	HKY85
ENSACAP00000001941_exon5	218	97.4896	9	HKY85+I
ENSACAP00000001953_exon1	633	97.7079	25	SYM+G
ENSACAP00000001957_exon1	337	96.5579	21	HKY85+G
ENSACAP00000001959_exon2	873	96.6948	55	GTR+I
ENSACAP00000001965_exon8	618	96.8579	32	GTR+I
ENSACAP00000001966_exon1	243	97.6955	10	K80+I
ENSACAP00000001976_exon2	108	93.5185	13	GTR+I
ENSACAP00000002012_exon1	260	97.6084	8	K80+I
ENSACAP00000002019_exon8	357	98.0341	9	HKY85+I
ENSACAP00000002021_exon5	3249	97.611	132	GTR+I
ENSACAP00000002033_exon1	198	96.2443	12	K80
ENSACAP00000002039_exon4	270	96.8215	12	K80
ENSACAP00000002047_exon14	212	96.6981	13	K80+G
ENSACAP00000002092_exon1	765	97.4783	32	HKY85+G
ENSACAP00000002109_exon12	188	99.323	1	JC69
ENSACAP00000002126_exon1	426	95.8301	30	K80+I
ENSACAP00000002134_exon7	258	93.0726	30	HKY85+I
ENSACAP00000002149_exon1	216	97.8788	3	GTR
ENSACAP00000002150_exon1	165	96.8926	5	HKY85
ENSACAP00000002172_exon1	230	95.004	21	K80+G
ENSACAP00000002191_exon4	221	97.4907	6	HKY85
ENSACAP00000002198_exon1	242	97.6108	10	K80
ENSACAP00000002201_exon1	293	96.2333	13	GTR+I
ENSACAP00000002204_exon19	245	97.1503	11	K80+I
ENSACAP00000002232_exon4	516	95.9549	30	HKY85+G
ENSACAP00000002233_exon1	186	93.9589	19	K80+G
ENSACAP00000002240_exon7	267	95.921	19	K80+I
ENSACAP00000002255_exon13	166	96.046	10	K80+I
ENSACAP00000002271_exon11	243	95.6004	19	HKY85
ENSACAP00000002281_exon14	162	95.0617	13	K80
ENSACAP00000002310_exon10	208	95.9965	15	K80+I
ENSACAP00000002318_exon3	239	97.5656	8	K80
ENSACAP00000002358_exon9	284	94.4046	30	K80+G
ENSACAP00000002368_exon1	159	94.3511	14	K80+I
ENSACAP00000002373_exon12	270	96.1414	9	HKY85+G
ENSACAP00000002395_exon11	165	98.1928	5	HKY85
ENSACAP00000002401_exon11	199	97.1768	8	HKY85+I
ENSACAP00000002426_exon1	103	96.2224	6	K80
ENSACAP00000002439_exon7	555	94.2932	50	HKY85+G
ENSACAP00000002445_exon4	225	97.7455	9	HKY85+G
ENSACAP00000002477_exon5	135	92.1886	15	K80+G
ENSACAP00000002491_exon1	325	94.5343	30	GTR+G
ENSACAP00000002509_exon1	153	95.199	11	K80+I
ENSACAP00000002518_exon1	204	98.1818	4	K80
ENSACAP00000002540_exon1	198	98.9348	4	K80+I
ENSACAP00000002551_exon33	201	96.6802	6	K80
ENSACAP00000002560_exon3	168	97.316	5	K80
ENSACAP00000002567_exon1	378	98.8745	6	K80
ENSACAP00000002582_exon4	384	96.3826	19	HKY85+G
ENSACAP00000002586_exon1	312	96.6142	18	HKY85
ENSACAP00000002590_exon1	197	96.7605	8	HKY85+I
ENSACAP00000002591_exon7	173	97.6038	6	HKY85+I
ENSACAP00000002593_exon24	227	93.7285	15	GTR+I
ENSACAP00000002598_exon1	252	95.2453	23	K80+G
ENSACAP00000002602_exon20	366	94.6448	32	GTR+I
ENSACAP00000002604_exon1	207	97.9622	7	HKY85
ENSACAP00000002619_exon1	269	94.9578	22	HKY85+G
ENSACAP00000002624_exon1	180	96.9293	8	K80+I
ENSACAP00000002626_exon22	519	96.7385	30	GTR+I
ENSACAP00000002632_exon1	351	94.2916	29	GTR+G
ENSACAP00000002639_exon1	237	93.5942	19	HKY85+G
ENSACAP00000002650_exon1	1026	95.1816	73	HKY85+G
ENSACAP00000002654_exon7	675	96.2828	39	GTR+G
ENSACAP00000002658_exon14	263	98.8109	4	HKY85+I
ENSACAP00000002659_exon11	183	94.307	18	GTR+I
ENSACAP00000002689_exon1	297	96.1677	19	GTR+I
ENSACAP00000002690_exon1	368	97.0652	12	SYM
ENSACAP00000002697_exon1	128	94.5739	11	K80
ENSACAP00000002716_exon1	142	96.5173	9	HKY85
ENSACAP00000002718_exon69	633	97.547	23	HKY85+I
ENSACAP00000002724_exon12	138	97.3123	6	K80
ENSACAP00000002727_exon24	216	98.1145	8	K80+G
ENSACAP00000002731_exon3	375	97.0667	21	SYM+I
ENSACAP00000002742_exon1	230	98.2609	3	K80+I
ENSACAP00000002744_exon4	198	98.191	4	HKY85+I
ENSACAP00000002773_exon19	309	96.7167	14	HKY85
ENSACAP00000002778_exon3	450	97.9556	6	K80+I
ENSACAP00000002797_exon37	147	96.5492	9	K80+I
ENSACAP00000002810_exon2	209	97.686	7	HKY85
ENSACAP00000002813_exon1	510	95.5615	35	K80+G
ENSACAP00000002824_exon2	615	96.2897	35	SYM+G
ENSACAP00000002825_exon19	240	97.5303	11	K80
ENSACAP00000002832_exon1	290	95.2727	25	K80+I
ENSACAP00000002859_exon1	189	94.9014	17	K80+G
ENSACAP00000002885_exon11	197	96.1698	12	SYM+G
ENSACAP00000002886_exon10	211	95.7087	18	GTR
ENSACAP00000002903_exon2	162	94.5679	15	K80+I
ENSACAP00000002908_exon2	170	93.4545	12	HKY85+I
ENSACAP00000002915_exon1	348	91.2382	57	HKY85+G
ENSACAP00000002917_exon9	522	92.0933	63	GTR+G
ENSACAP00000002931_exon1	210	97.0563	10	K80
ENSACAP00000002938_exon13	204	95.6506	12	HKY85+I
ENSACAP00000002950_exon21	216	98.2155	5	HKY85+I
ENSACAP00000002956_exon2	372	94.5112	27	GTR+G
ENSACAP00000002959_exon3	441	96.7677	20	HKY85+I
ENSACAP00000002978_exon7	186	93.5386	18	HKY85+G
ENSACAP00000002981_exon1	318	97.4042	11	HKY85
ENSACAP00000002995_exon1	369	95.8808	19	GTR+G
ENSACAP00000002998_exon4	219	96.9946	10	K80+G
ENSACAP00000003028_exon6	240	94.2045	18	SYM+G
ENSACAP00000003035_exon1	309	97.0109	15	GTR+I
ENSACAP00000003051_exon2	213	97.2514	7	K80+I
ENSACAP00000003063_exon10	209	94.8325	19	HKY85+G
ENSACAP00000003099_exon9	234	95.066	14	K80+G
ENSACAP00000003103_exon4	233	97.4327	5	SYM
ENSACAP00000003116_exon1	101	98.4518	2	JC69+I0
ENSACAP00000003134_exon1	135	94.8822	8	HKY85+G
ENSACAP00000003137_exon5	231	98.8272	5	HKY85+I
ENSACAP00000003144_exon22	235	97.1528	10	HKY85+G
ENSACAP00000003158_exon13	308	96.3872	17	HKY85
ENSACAP00000003166_exon1	939	97.963	35	HKY85+I
ENSACAP00000003172_exon2	222	95.7821	15	SYM+I
ENSACAP00000003183_exon1	353	97.3732	15	K80+I
ENSACAP00000003188_exon1	162	98.092	3	HKY85
ENSACAP00000003218_exon1	189	92.3521	27	GTR+I
ENSACAP00000003230_exon1	186	97.8299	6	GTR+G
ENSACAP00000003250_exon39	447	95.5542	29	HKY85+G
ENSACAP00000003264_exon12	233	96.3402	10	HKY85
ENSACAP00000003265_exon4	223	97.0974	12	HKY85+I
ENSACAP00000003278_exon3	207	96.7765	13	K80+G
ENSACAP00000003279_exon1	213	94.2723	17	HKY85+I
ENSACAP00000003301_exon2	162	95.7351	10	HKY85
ENSACAP00000003322_exon3	204	95.1961	17	K80
ENSACAP00000003336_exon6	240	94.1212	25	HKY85
ENSACAP00000003353_exon1	762	95.266	49	GTR+I
ENSACAP00000003355_exon16	211	96.6911	12	SYM
ENSACAP00000003365_exon1	339	95.9667	18	K80+G
ENSACAP00000003373_exon1	106	94.4425	9	JC69+I
ENSACAP00000003426_exon8	215	95.7801	15	HKY85+G
ENSACAP00000003434_exon1	1605	97.4353	73	HKY85+I
ENSACAP00000003450_exon11	203	96.8294	10	HKY85
ENSACAP00000003452_exon1	225	91.0869	43	JC69+G
ENSACAP00000003460_exon4	224	98.1656	5	HKY85+G
ENSACAP00000003462_exon1	246	96.5115	16	HKY85
ENSACAP00000003466_exon3	222	96.9615	10	K80+G
ENSACAP00000003468_exon10	214	96.4996	8	HKY85+I
ENSACAP00000003487_exon2	173	96.0168	11	HKY85+G
ENSACAP00000003498_exon1	241	96.8465	15	HKY85+I
ENSACAP00000003507_exon1	201	98.0552	5	K80+I
ENSACAP00000003512_exon6	278	93.826	30	HKY85+I
ENSACAP00000003517_exon10	264	94.7796	22	HKY85+I
ENSACAP00000003522_exon1	246	98.2705	4	GTR
ENSACAP00000003524_exon1	216	94.9747	16	K80+I
ENSACAP00000003541_exon2	555	98.6405	11	HKY85+I
ENSACAP00000003558_exon6	209	97.4598	10	HKY85+G
ENSACAP00000003583_exon8	246	96.7627	13	HKY85
ENSACAP00000003600_exon1	330	93.7796	27	JC69+I
ENSACAP00000003604_exon1	186	95.132	14	K80+I
ENSACAP00000003608_exon1	951	97.159	39	HKY85+G
ENSACAP00000003611_exon5	198	97.4472	8	HKY85
ENSACAP00000003617_exon1	153	96.7796	6	HKY85+I
ENSACAP00000003659_exon1	153	98.2412	5	K80
ENSACAP00000003671_exon5	203	95.6113	16	K80+I
ENSACAP00000003679_exon5	241	95.4432	16	HKY85
ENSACAP00000003692_exon7	198	94.8118	17	HKY85+G
ENSACAP00000003719_exon1	261	93.1452	32	JC69+I
ENSACAP00000003726_exon3	150	96.9455	9	K80+I
ENSACAP00000003730_exon6	285	96.823	16	HKY85+I
ENSACAP00000003738_exon2	188	95.0097	12	HKY85+I
ENSACAP00000003748_exon1	681	97.25	25	GTR+G
ENSACAP00000003753_exon4	213	98.9757	1	K80
ENSACAP00000003758_exon8	264	95.2342	20	K80+G
ENSACAP00000003764_exon1	204	95.5437	13	SYM+G
ENSACAP00000003771_exon1	417	94.5149	35	HKY85+G
ENSACAP00000003781_exon1	750	97.0206	41	GTR+G
ENSACAP00000003782_exon1	233	95.1229	17	K80
ENSACAP00000003783_exon5	206	97.2109	9	K80
ENSACAP00000003794_exon1	291	97.0384	12	K80+I
ENSACAP00000003804_exon1	258	97.8576	7	K80
ENSACAP00000003810_exon1	525	98.0987	14	SYM+I
ENSACAP00000003836_exon14	198	96.933	8	K80
ENSACAP00000003839_exon23	111	97.0516	6	K80
ENSACAP00000003850_exon5	320	97.4205	14	HKY85+I
ENSACAP00000003867_exon13	230	96.9012	9	HKY85
ENSACAP00000003869_exon1	351	96.374	22	HKY85
ENSACAP00000003884_exon3	348	96.7398	18	HKY85+I
ENSACAP00000003910_exon1	357	93.9037	44	GTR+I
ENSACAP00000003928_exon45	200	96.8364	11	HKY85+I
ENSACAP00000003947_exon1	366	95.5291	24	GTR+G
ENSACAP00000003949_exon1	303	96.9097	12	K80+I
ENSACAP00000003966_exon4	215	97.1332	9	K80+I
ENSACAP00000003983_exon1	423	97.3479	19	SYM+I
ENSACAP00000003988_exon1	474	96.8508	20	HKY85+G
ENSACAP00000003991_exon7	1251	96.384	70	GTR+I+G
ENSACAP00000004012_exon5	224	97.4513	8	K80
ENSACAP00000004020_exon11	348	97.372	17	GTR+I
ENSACAP00000004032_exon1	301	97.4268	7	K80+I
ENSACAP00000004069_exon1	200	94.9636	10	JC69
ENSACAP00000004078_exon1	546	94.632	48	GTR+I+G
ENSACAP00000004098_exon1	1035	95.6241	67	HKY85+I
ENSACAP00000004102_exon6	603	98.0914	19	HKY85+G
ENSACAP00000004120_exon1	1365	96.6154	79	GTR+G
ENSACAP00000004124_exon4	723	97.2514	36	GTR+I
ENSACAP00000004144_exon1	357	94.0616	25	HKY85+G
ENSACAP00000004158_exon8	204	95.4902	17	K80
ENSACAP00000004160_exon1	175	98.5039	2	JC69
ENSACAP00000004180_exon5	225	98.5939	6	HKY85+I
ENSACAP00000004188_exon10	218	96.3887	9	HKY85
ENSACAP00000004192_exon10	127	95.0608	9	HKY85+I
ENSACAP00000004197_exon18	141	95.7189	10	K80+I
ENSACAP00000004219_exon18	246	99.1722	4	HKY85
ENSACAP00000004227_exon1	264	93.2645	27	HKY85+G
ENSACAP00000004247_exon1	426	96.4063	24	K80+G
ENSACAP00000004250_exon12	212	96.9897	12	HKY85
ENSACAP00000004256_exon6	612	96.3636	36	HKY85+I
ENSACAP00000004257_exon17	573	97.0617	21	K80+G
ENSACAP00000004269_exon1	294	95.6772	15	K80+G
ENSACAP00000004300_exon2	204	98.0036	7	K80+I
ENSACAP00000004310_exon13	234	99.0987	3	GTR
ENSACAP00000004325_exon1	135	95.3805	10	K80+G
ENSACAP00000004355_exon1	303	97.1917	14	GTR+I
ENSACAP00000004356_exon4	222	97.1089	9	HKY85+I
ENSACAP00000004372_exon4	167	98.3234	3	K80
ENSACAP00000004375_exon7	576	98.4754	15	HKY85
ENSACAP00000004383_exon2	309	95.2574	21	SYM+G
ENSACAP00000004386_exon6	151	96.1589	9	JC69+I0
ENSACAP00000004393_exon1	202	96.6427	9	K80+I
ENSACAP00000004397_exon1	171	97.2355	7	K80
ENSACAP00000004399_exon3	333	97.7068	9	K80+I
ENSACAP00000004405_exon8	213	96.6368	15	HKY85
ENSACAP00000004416_exon1	201	95.9204	13	HKY85
ENSACAP00000004430_exon7	336	97.5433	14	K80+I
ENSACAP00000004463_exon4	251	97.3488	6	K80
ENSACAP00000004467_exon3	231	94.0811	34	K80+I
ENSACAP00000004473_exon6	200	94.3364	18	JC69+I0
ENSACAP00000004487_exon1	215	97.5814	7	K80
ENSACAP00000004488_exon1	228	96.2839	14	HKY85
ENSACAP00000004489_exon10	243	97.0595	12	HKY85+I
ENSACAP00000004494_exon6	253	94.7179	22	HKY85
ENSACAP00000004503_exon1	336	97.0996	15	HKY85+I
ENSACAP00000004536_exon1	285	98.5518	8	HKY85+I
ENSACAP00000004543_exon13	216	95.6313	15	K80+G
ENSACAP00000004567_exon8	116	95.5799	10	K80
ENSACAP00000004621_exon1	209	96.9465	10	K80+I
ENSACAP00000004632_exon10	225	96.8162	12	K80+I
ENSACAP00000004642_exon1	204	97.0053	7	SYM+I
ENSACAP00000004657_exon6	131	98.2512	3	K80
ENSACAP00000004658_exon1	200	94.0818	13	K80+I
ENSACAP00000004668_exon1	200	95.8182	14	HKY85+I
ENSACAP00000004676_exon1	918	96.4349	56	HKY85+G
ENSACAP00000004709_exon1	204	95.0624	17	HKY85
ENSACAP00000004726_exon3	237	99.4476	2	JC69
ENSACAP00000004728_exon1	300	95.8727	12	HKY85+G
ENSACAP00000004734_exon12	222	93.3907	22	HKY85+G
ENSACAP00000004759_exon1	126	96.7965	6	HKY85
ENSACAP00000004767_exon1	254	96.607	13	K80
ENSACAP00000004796_exon5	366	96.0308	14	HKY85+I+G
ENSACAP00000004802_exon8	243	97.5907	8	HKY85+I
ENSACAP00000004809_exon14	203	97.9221	6	K80
ENSACAP00000004815_exon1	242	98.0316	6	SYM
ENSACAP00000004827_exon12	207	97.1981	12	HKY85+I
ENSACAP00000004830_exon1	303	96.3576	16	HKY85+G
ENSACAP00000004832_exon10	840	95.8636	55	GTR+I
ENSACAP00000004846_exon1	663	98.308	14	HKY85+I
ENSACAP00000004850_exon5	205	96.7716	10	K80+I
ENSACAP00000004863_exon22	537	96.3873	29	HKY85+G
ENSACAP00000004867_exon1	266	96.9856	15	HKY85+I
ENSACAP00000004885_exon1	203	97.6265	5	HKY85
ENSACAP00000004891_exon14	245	95.2134	16	HKY85+G
ENSACAP00000004905_exon31	219	97.6837	9	HKY85
ENSACAP00000004913_exon7	192	95.8617	12	HKY85+I
ENSACAP00000004927_exon21	771	97.0098	33	HKY85+I
ENSACAP00000004933_exon10	265	96.7616	12	HKY85
ENSACAP00000004941_exon5	197	95.9206	10	K80
ENSACAP00000004949_exon18	192	95.625	12	HKY85+G
ENSACAP00000004959_exon3	212	97.8902	10	K80
ENSACAP00000004968_exon2	213	98.2245	6	K80
ENSACAP00000004972_exon1	678	97.321	32	GTR
ENSACAP00000004989_exon12	203	96.5069	9	K80
ENSACAP00000004991_exon3	237	95.9033	15	GTR
ENSACAP00000005007_exon1	144	94.697	11	K80
ENSACAP00000005010_exon7	186	96.9208	9	SYM
ENSACAP00000005013_exon8	218	95.6964	14	SYM
ENSACAP00000005018_exon3	252	95.8009	15	GTR+G
ENSACAP00000005035_exon7	219	96.8784	9	K80+I
ENSACAP00000005048_exon22	204	97.1836	7	HKY85
ENSACAP00000005064_exon1	216	95.3704	15	K80+I
ENSACAP00000005067_exon1	302	94.0157	34	HKY85
ENSACAP00000005071_exon1	303	94.2334	29	K80+G
ENSACAP00000005077_exon13	188	95.9961	11	K80
ENSACAP00000005078_exon6	209	93.1883	24	K80+G
ENSACAP00000005083_exon2	470	94.9865	42	K80+I
ENSACAP00000005084_exon1	414	96.4822	15	HKY85+G
ENSACAP00000005107_exon1	282	95.7898	19	K80+I
ENSACAP00000005127_exon1	247	97.8432	9	HKY85+I
ENSACAP00000005130_exon1	348	97.1578	15	HKY85+G
ENSACAP00000005137_exon7	729	96.855	29	HKY85+G
ENSACAP00000005139_exon7	204	95.1248	20	HKY85
ENSACAP00000005145_exon1	264	97.989	6	K80
ENSACAP00000005154_exon2	344	96.6649	17	HKY85+G
ENSACAP00000005187_exon17	273	97.6956	11	K80
ENSACAP00000005190_exon1	399	95.2427	31	HKY85+G
ENSACAP00000005206_exon6	267	98.9922	3	JC69+I
ENSACAP00000005208_exon7	153	95.5674	10	K80+I
ENSACAP00000005219_exon1	218	97.2477	10	HKY85
ENSACAP00000005220_exon4	227	94.3612	18	K80
ENSACAP00000005221_exon1	225	96.1051	15	HKY85+I
ENSACAP00000005226_exon4	579	97.6637	21	HKY85+G
ENSACAP00000005236_exon1	504	95.9921	28	K80+G
ENSACAP00000005247_exon2	138	92.9117	19	HKY85
ENSACAP00000005251_exon1	150	94.2061	16	GTR+I
ENSACAP00000005259_exon25	384	96.4583	21	GTR+I
ENSACAP00000005263_exon9	200	97.4545	7	K80
ENSACAP00000005266_exon4	177	95.4597	14	HKY85+I
ENSACAP00000005286_exon1	906	94.7622	68	GTR+G
ENSACAP00000005314_exon1	387	97.7167	13	GTR
ENSACAP00000005359_exon9	285	97.563	8	GTR
ENSACAP00000005366_exon18	213	97.1831	5	K80
ENSACAP00000005402_exon9	201	97.0059	11	K80+I
ENSACAP00000005407_exon10	586	96.5994	33	GTR+G
ENSACAP00000005410_exon1	213	97.4733	5	HKY85+I
ENSACAP00000005418_exon1	255	94.7023	19	GTR+G
ENSACAP00000005422_exon1	325	97.0182	14	K80+G
ENSACAP00000005468_exon1	236	93.0508	24	HKY85+G
ENSACAP00000005474_exon1	498	96.1008	32	K80+G
ENSACAP00000005482_exon1	279	96.0117	15	GTR+G
ENSACAP00000005492_exon1	120	96.5455	7	HKY85
ENSACAP00000005495_exon29	162	97.0483	8	HKY85
ENSACAP00000005503_exon1	495	95.5849	40	HKY85+I
ENSACAP00000005515_exon1	180	94.1414	18	GTR+I
ENSACAP00000005534_exon1	996	96.4367	45	GTR+I
ENSACAP00000005544_exon2	224	97.2565	12	K80+I
ENSACAP00000005546_exon9	213	98.805	5	JC69
ENSACAP00000005555_exon3	804	99.0525	10	HKY85+I
ENSACAP00000005561_exon12	233	95.5287	17	SYM+G
ENSACAP00000005587_exon1	213	96.8502	12	HKY85
ENSACAP00000005588_exon2	245	95.6215	19	K80+I
ENSACAP00000005589_exon1	258	96.7371	13	HKY85+I
ENSACAP00000005590_exon1	873	96.8052	40	HKY85+G
ENSACAP00000005592_exon15	153	97.6233	7	HKY85+I
ENSACAP00000005599_exon6	534	98.9717	8	SYM
ENSACAP00000005605_exon1	429	95.4185	35	K80+G
ENSACAP00000005610_exon1	471	98.1046	12	K80+I
ENSACAP00000005614_exon9	156	95.5012	10	K80
ENSACAP00000005633_exon3	195	97.958	4	HKY85+I
ENSACAP00000005638_exon1	116	94.0125	8	K80
ENSACAP00000005639_exon10	199	95.3677	15	HKY85+I
ENSACAP00000005642_exon8	147	94.9784	11	K80
ENSACAP00000005650_exon14	347	97.8727	10	HKY85
ENSACAP00000005677_exon1	126	96.9408	6	K80+I
ENSACAP00000005679_exon1	207	94.8968	21	K80+G
ENSACAP00000005702_exon1	384	93.7074	35	GTR+I+G
ENSACAP00000005710_exon1	177	97.2881	10	K80
ENSACAP00000005735_exon3	441	95.2505	30	HKY85+G
ENSACAP00000005742_exon6	126	97.114	5	K80+I
ENSACAP00000005752_exon11	200	97.5091	8	HKY85
ENSACAP00000005783_exon1	1104	95.5352	73	HKY85+G
ENSACAP00000005805_exon1	257	99.2784	2	K80
ENSACAP00000005806_exon1	1137	95.3898	87	SYM+I+G
ENSACAP00000005816_exon1	345	95.9368	26	HKY85+I
ENSACAP00000005832_exon2	213	97.5501	8	SYM
ENSACAP00000005835_exon9	223	96.5267	10	HKY85+G
ENSACAP00000005840_exon3	306	96.1735	19	HKY85+I+G
ENSACAP00000005844_exon8	183	95.5489	15	K80+I
ENSACAP00000005847_exon1	133	95.8442	11	K80
ENSACAP00000005887_exon7	195	95.4219	17	HKY85+G
ENSACAP00000005907_exon12	201	97.5938	8	HKY85+I
ENSACAP00000005920_exon1	348	92.0324	51	HKY85+I
ENSACAP00000005921_exon4	198	96.2259	10	K80+G
ENSACAP00000005922_exon2	714	96.3305	44	HKY85+G
ENSACAP00000005932_exon12	206	96.8579	13	HKY85+I
ENSACAP00000005947_exon1	486	97.4186	19	HKY85+I
ENSACAP00000005953_exon1	273	94.6653	27	HKY85+I
ENSACAP00000005960_exon4	124	92.9179	14	HKY85+G
ENSACAP00000005961_exon5	249	96.663	12	HKY85+I
ENSACAP00000005962_exon8	281	97.9036	8	K80
ENSACAP00000005973_exon1	156	97.1795	8	HKY85+I
ENSACAP00000005985_exon1	204	94.8663	16	HKY85+I
ENSACAP00000006025_exon6	215	96.5328	11	HKY85+I
ENSACAP00000006030_exon2	699	97.4639	30	GTR+I
ENSACAP00000006045_exon6	273	98.4016	5	HKY85
ENSACAP00000006059_exon3	1017	95.5913	62	HKY85+G
ENSACAP00000006060_exon1	229	98.2453	7	K80
ENSACAP00000006069_exon13	240	97.1061	9	K80+I
ENSACAP00000006082_exon6	396	98.3701	9	K80+I
ENSACAP00000006084_exon1	234	97.366	8	JC69
ENSACAP00000006089_exon2	228	98.0383	5	HKY85
ENSACAP00000006101_exon1	384	95.3598	33	GTR+I
ENSACAP00000006112_exon1	210	98.961	2	K80
ENSACAP00000006114_exon8	219	94.6451	22	HKY85+I
ENSACAP00000006116_exon1	642	96.8111	29	HKY85+G
ENSACAP00000006120_exon1	235	93.8646	28	K80+I
ENSACAP00000006130_exon9	255	98.2888	7	HKY85+I
ENSACAP00000006163_exon5	744	95.7869	55	HKY85+I
ENSACAP00000006169_exon1	411	97.0184	20	HKY85+I
ENSACAP00000006174_exon7	126	97.2006	7	K80
ENSACAP00000006181_exon1	311	98.7255	6	HKY85+I
ENSACAP00000006188_exon4	106	95.4031	7	JC69
ENSACAP00000006192_exon5	198	98.0165	5	HKY85+I
ENSACAP00000006197_exon4	230	97.3676	9	K80
ENSACAP00000006199_exon1	251	96.0811	17	K80+G
ENSACAP00000006212_exon5	240	96.2652	17	GTR+I
ENSACAP00000006214_exon1	873	97.0072	34	GTR+G
ENSACAP00000006218_exon3	205	97.2151	8	K80
ENSACAP00000006231_exon6	221	96.8984	10	SYM+I
ENSACAP00000006237_exon7	200	97.8727	9	HKY85
ENSACAP00000006250_exon1	288	95.4735	20	GTR+I+G
ENSACAP00000006255_exon10	306	98.3482	6	HKY85
ENSACAP00000006263_exon6	138	98.3399	2	K80
ENSACAP00000006274_exon1	1338	94.3973	121	GTR+G
ENSACAP00000006294_exon2	210	97.6364	9	K80+G
ENSACAP00000006295_exon2	249	95.3049	20	HKY85+I
ENSACAP00000006301_exon2	197	98.191	6	K80
ENSACAP00000006302_exon1	216	95.766	15	K80+G
ENSACAP00000006312_exon1	205	97.0022	11	K80+I
ENSACAP00000006319_exon1	141	97.3308	4	JC69+I
ENSACAP00000006334_exon4	207	96.8906	8	HKY85
ENSACAP00000006362_exon2	124	96.9501	7	HKY85
ENSACAP00000006376_exon1	308	97.1429	13	HKY85
ENSACAP00000006381_exon25	339	98.568	4	HKY85
ENSACAP00000006393_exon2	750	95.5588	40	HKY85+G
ENSACAP00000006399_exon1	245	93.5955	22	HKY85
ENSACAP00000006412_exon17	383	97.4175	15	HKY85+G
ENSACAP00000006416_exon4	291	96.651	15	K80
ENSACAP00000006424_exon3	336	96.3366	16	SYM+I
ENSACAP00000006463_exon1	282	95.6028	20	K80+I
ENSACAP00000006486_exon7	225	96.5818	10	HKY85+I
ENSACAP00000006490_exon5	547	97.0052	27	K80+G
ENSACAP00000006495_exon2	212	97.0669	8	HKY85
ENSACAP00000006516_exon6	191	94.2028	17	K80
ENSACAP00000006529_exon6	255	95.5152	20	HKY85+G
ENSACAP00000006542_exon25	645	91.0698	92	GTR+G
ENSACAP00000006544_exon1	393	95.7067	21	HKY85+G
ENSACAP00000006559_exon1	120	95.5	9	K80+I
ENSACAP00000006561_exon1	534	96.9391	25	K80+G
ENSACAP00000006567_exon10	200	96.2182	13	K80+G
ENSACAP00000006590_exon26	230	97.9605	5	GTR
ENSACAP00000006596_exon11	202	96.7057	11	K80+I
ENSACAP00000006600_exon1	237	96.8086	13	HKY85
ENSACAP00000006631_exon1	102	95.9002	9	K80+G
ENSACAP00000006657_exon11	198	98.9164	2	JC69+I0
ENSACAP00000006684_exon40	885	97.3066	37	HKY85+I
ENSACAP00000006689_exon4	174	98.558	2	K80
ENSACAP00000006692_exon1	504	97.7417	20	K80+I
ENSACAP00000006703_exon1	354	96.7899	16	HKY85+I
ENSACAP00000006706_exon30	591	98.0003	16	K80
ENSACAP00000006757_exon7	414	96.5261	23	K80+I
ENSACAP00000006759_exon4	204	97.6025	10	K80+I
ENSACAP00000006812_exon1	666	97.4065	28	GTR+I
ENSACAP00000006820_exon16	455	95.976	29	HKY85+G
ENSACAP00000006828_exon8	195	94.4895	18	HKY85+G
ENSACAP00000006835_exon7	121	98.873	1	HKY85+I
ENSACAP00000006839_exon5	236	97.6425	10	GTR
ENSACAP00000006851_exon3	201	95.9747	11	HKY85+I
ENSACAP00000006863_exon1	203	96.292	13	K80+I
ENSACAP00000006864_exon1	624	97.1503	26	GTR+G
ENSACAP00000006865_exon5	204	94.5722	16	HKY85+G
ENSACAP00000006873_exon3	126	94.1414	12	HKY85
ENSACAP00000006894_exon1	939	97.5758	29	HKY85+I
ENSACAP00000006901_exon2	255	96.8414	11	K80+I
ENSACAP00000006902_exon12	363	99.4991	3	JC69+I
ENSACAP00000006906_exon2	222	97.674	6	HKY85
ENSACAP00000006908_exon5	212	97.7702	9	K80+G
ENSACAP00000006915_exon2	162	96.8799	7	HKY85
ENSACAP00000006930_exon1	612	97.0856	26	K80+G
ENSACAP00000006937_exon1	269	96.5732	17	GTR+I
ENSACAP00000006956_exon1	257	96.491	12	HKY85+I
ENSACAP00000006964_exon6	225	96.2424	9	K80+G
ENSACAP00000006974_exon8	573	97.0808	29	HKY85+G
ENSACAP00000006996_exon3	130	95.2727	10	K80+G
ENSACAP00000007022_exon1	183	95.4893	12	K80
ENSACAP00000007046_exon18	221	97.5072	9	HKY85+I
ENSACAP00000007053_exon11	236	92.943	28	GTR+I
ENSACAP00000007080_exon24	213	97.8318	6	HKY85
ENSACAP00000007081_exon1	138	95.0198	8	HKY85
ENSACAP00000007086_exon11	192	99.2803	2	HKY85
ENSACAP00000007094_exon2	2376	96.9245	117	GTR+I+G
ENSACAP00000007095_exon1	288	93.4975	29	GTR+I
ENSACAP00000007101_exon6	198	96.7218	10	HKY85
ENSACAP00000007107_exon2	201	95.8752	14	K80+I
ENSACAP00000007111_exon7	663	96.945	36	GTR+I
ENSACAP00000007126_exon1	195	96.7273	10	HKY85+I
ENSACAP00000007134_exon19	173	98.4656	3	K80
ENSACAP00000007135_exon5	216	94.6296	21	HKY85+I
ENSACAP00000007154_exon18	327	94.0562	28	HKY85+I
ENSACAP00000007164_exon1	1014	97.5363	36	HKY85+I
ENSACAP00000007170_exon16	216	98.3333	6	K80+I
ENSACAP00000007177_exon4	237	97.4837	11	K80
ENSACAP00000007194_exon4	213	96.0649	14	K80+I
ENSACAP00000007205_exon4	507	94.5562	44	GTR+I
ENSACAP00000007209_exon15	852	98.7175	20	HKY85+G
ENSACAP00000007210_exon4	131	94.5732	12	HKY85+I
ENSACAP00000007232_exon1	198	98.3838	3	K80
ENSACAP00000007238_exon25	171	95.5662	14	GTR+G
ENSACAP00000007256_exon4	245	96.1113	12	K80+G
ENSACAP00000007259_exon1	201	96.7255	13	K80+I
ENSACAP00000007261_exon5	477	95.9977	28	HKY85+I
ENSACAP00000007263_exon1	117	97.5447	3	K80
ENSACAP00000007269_exon2	219	97.9743	11	K80+I
ENSACAP00000007273_exon1	213	98.805	3	HKY85
ENSACAP00000007306_exon29	188	95.058	17	K80+I
ENSACAP00000007310_exon1	178	95.6588	14	HKY85+I
ENSACAP00000007355_exon5	200	96.7636	12	HKY85
ENSACAP00000007363_exon1	237	99.4783	2	HKY85
ENSACAP00000007366_exon10	197	97.3419	9	K80+I
ENSACAP00000007369_exon5	387	97.2892	19	HKY85+I
ENSACAP00000007408_exon1	162	97.0707	6	K80
ENSACAP00000007436_exon4	795	96.8714	39	K80+G
ENSACAP00000007468_exon1	219	96.8618	13	K80+I
ENSACAP00000007484_exon20	579	96.2946	31	HKY85+G
ENSACAP00000007488_exon1	363	95.8227	26	GTR+G
ENSACAP00000007492_exon25	549	96.8306	24	GTR+I+G
ENSACAP00000007497_exon1	203	95.9069	12	HKY85+G
ENSACAP00000007502_exon8	272	98.0414	7	K80+I
ENSACAP00000007505_exon1	195	95.4033	15	HKY85
ENSACAP00000007510_exon1	255	99.6578	1	HKY85
ENSACAP00000007513_exon9	219	97.1523	9	K80+G
ENSACAP00000007519_exon2	1122	97.1739	45	GTR+G
ENSACAP00000007541_exon5	347	97.3959	15	HKY85+I
ENSACAP00000007546_exon3	236	95.9322	18	HKY85+I
ENSACAP00000007549_exon1	134	92.3881	13	HKY85+I
ENSACAP00000007551_exon2	264	97.9752	5	K80
ENSACAP00000007555_exon4	618	96.4637	31	HKY85+G
ENSACAP00000007600_exon12	213	93.6065	20	K80+G
ENSACAP00000007602_exon1	228	92.8708	28	GTR+G
ENSACAP00000007625_exon1	627	97.0915	29	GTR+G
ENSACAP00000007630_exon1	1212	96.3096	73	GTR+G
ENSACAP00000007635_exon20	270	97.8384	8	K80+I
ENSACAP00000007638_exon4	420	96.5281	10	SYM+I
ENSACAP00000007648_exon7	201	97.3406	7	K80
ENSACAP00000007657_exon1	1146	94.2805	106	GTR+G
ENSACAP00000007659_exon13	204	94.492	19	K80+I
ENSACAP00000007680_exon1	201	97.8833	8	K80
ENSACAP00000007691_exon1	257	95.4086	18	HKY85+I
ENSACAP00000007704_exon14	564	95.2418	42	HKY85+G
ENSACAP00000007705_exon3	195	93.4079	23	SYM+G
ENSACAP00000007712_exon1	363	97.14	13	K80+G
ENSACAP00000007745_exon6	207	95.2042	16	K80
ENSACAP00000007759_exon19	180	96.5354	11	K80
ENSACAP00000007762_exon1	1029	95.3848	65	HKY85+I
ENSACAP00000007808_exon1	244	95.0298	17	HKY85+G
ENSACAP00000007821_exon1	222	93.2023	21	GTR+G
ENSACAP00000007834_exon6	219	99.1034	4	K80+I
ENSACAP00000007835_exon1	287	97.58	10	K80
ENSACAP00000007837_exon12	177	95.8295	11	K80+I
ENSACAP00000007849_exon9	211	95.7518	14	HKY85+I
ENSACAP00000007850_exon1	272	94.746	25	HKY85+I
ENSACAP00000007854_exon1	1299	97.8977	43	GTR+I
ENSACAP00000007875_exon1	231	98.1267	6	K80+I
ENSACAP00000007889_exon1	474	94.2232	41	GTR+G
ENSACAP00000007893_exon5	204	92.2014	29	HKY85+G
ENSACAP00000007916_exon46	228	96.4274	14	HKY85+G
ENSACAP00000007925_exon4	510	95.3226	31	HKY85+G
ENSACAP00000007926_exon3	198	98.1451	8	HKY85
ENSACAP00000007935_exon4	318	97.3128	14	SYM+I
ENSACAP00000007940_exon5	216	96.8182	11	K80
ENSACAP00000007941_exon11	189	96.5753	5	HKY85
ENSACAP00000007952_exon9	275	99.3587	3	HKY85+I
ENSACAP00000007990_exon14	243	96.1392	16	K80+I
ENSACAP00000008028_exon31	258	97.9704	10	HKY85
ENSACAP00000008031_exon9	195	96.5408	11	SYM
ENSACAP00000008054_exon21	201	95.2329	12	HKY85+G
ENSACAP00000008063_exon1	315	96.3348	12	HKY85+G
ENSACAP00000008074_exon3	507	96.2919	31	HKY85+I
ENSACAP00000008086_exon29	120	96.2121	5	GTR
ENSACAP00000008093_exon7	254	94.524	18	HKY85+G
ENSACAP00000008118_exon1	639	97.8774	18	GTR+I
ENSACAP00000008137_exon16	237	95.8343	20	GTR+G
ENSACAP00000008152_exon1	429	95.3592	29	HKY85+G
ENSACAP00000008154_exon8	579	97.9212	16	GTR
ENSACAP00000008168_exon9	246	99.0096	2	JC69
ENSACAP00000008208_exon1	287	95.5527	22	GTR
ENSACAP00000008212_exon1	519	97.4952	24	K80+I
ENSACAP00000008219_exon1	228	97.185	8	K80+I
ENSACAP00000008234_exon1	222	97.1744	10	HKY85+I
ENSACAP00000008244_exon2	750	96.7394	36	HKY85+I
ENSACAP00000008255_exon1	198	97.0523	7	K80
ENSACAP00000008277_exon1	104	98.1119	4	K80
ENSACAP00000008283_exon4	330	97.146	12	HKY85+I
ENSACAP00000008301_exon9	258	95.6871	17	K80
ENSACAP00000008303_exon14	209	98.8865	5	K80
ENSACAP00000008325_exon1	315	94.4358	25	GTR
ENSACAP00000008327_exon3	285	96.1978	21	SYM
ENSACAP00000008371_exon1	264	96.157	12	HKY85+I
ENSACAP00000008374_exon4	486	97.456	21	HKY85
ENSACAP00000008380_exon2	142	95.685	10	K80+G
ENSACAP00000008385_exon1	141	96.9181	6	HKY85+G
ENSACAP00000008392_exon6	225	95.3131	19	K80
ENSACAP00000008403_exon19	209	99.1301	3	HKY85
ENSACAP00000008411_exon1	147	95.0031	15	K80
ENSACAP00000008420_exon4	234	96.5501	15	K80+I
ENSACAP00000008423_exon1	558	95.0733	49	K80+G
ENSACAP00000008442_exon1	828	96.2099	48	GTR+G
ENSACAP00000008446_exon10	113	95.897	5	K80+I
ENSACAP00000008448_exon1	591	96.056	37	GTR+G
ENSACAP00000008455_exon1	1197	95.2821	93	GTR+I+G
ENSACAP00000008466_exon1	255	94.5312	23	HKY85
ENSACAP00000008472_exon4	681	96.676	37	GTR
ENSACAP00000008480_exon16	726	95.9429	48	GTR+G
ENSACAP00000008486_exon1	240	96.7955	9	K80+I
ENSACAP00000008508_exon3	132	93.0165	14	HKY85+G
ENSACAP00000008523_exon1	128	97.6705	4	K80
ENSACAP00000008552_exon1	135	98.6801	1	K80
ENSACAP00000008572_exon9	924	96.525	56	GTR+G
ENSACAP00000008573_exon1	807	95.859	52	GTR+G
ENSACAP00000008587_exon5	335	95.6526	26	HKY85+G
ENSACAP00000008602_exon1	246	96.6741	16	K80
ENSACAP00000008620_exon1	174	97.4086	7	K80+I
ENSACAP00000008624_exon3	210	95.4719	13	HKY85+I
ENSACAP00000008646_exon1	327	97.2699	15	HKY85+I
ENSACAP00000008650_exon1	267	96.7177	14	SYM+I
ENSACAP00000008653_exon1	402	96.2053	21	GTR+I
ENSACAP00000008664_exon1	255	93.7398	24	GTR+G
ENSACAP00000008676_exon1	212	97.1012	8	HKY85
ENSACAP00000008678_exon8	309	96.2813	14	HKY85
ENSACAP00000008685_exon16	177	96.9389	8	K80
ENSACAP00000008691_exon6	204	94.893	17	HKY85+I
ENSACAP00000008697_exon4	1083	93.0865	128	SYM+I
ENSACAP00000008723_exon1	209	95.9113	14	K80+I
ENSACAP00000008731_exon5	246	96.1197	17	HKY85+I
ENSACAP00000008733_exon8	237	98.2662	5	GTR
ENSACAP00000008765_exon1	224	96.25	15	K80+I
ENSACAP00000008769_exon1	177	96.3739	10	HKY85+G
ENSACAP00000008815_exon3	284	95.6914	22	K80+I
ENSACAP00000008820_exon3	684	96.4088	42	HKY85+I
ENSACAP00000008824_exon2	261	96.4124	13	HKY85+G
ENSACAP00000008830_exon17	123	96.8219	8	JC69+I
ENSACAP00000008835_exon1	129	96.2791	10	HKY85
ENSACAP00000008842_exon1	180	95.0808	15	HKY85+G
ENSACAP00000008873_exon1	279	93.1639	31	K80+G
ENSACAP00000008886_exon12	300	93.9273	28	GTR+G
ENSACAP00000008887_exon10	222	95.6511	14	K80+I
ENSACAP00000008893_exon5	183	96.4829	11	SYM+I
ENSACAP00000008901_exon1	215	96.6342	11	GTR+G
ENSACAP00000008909_exon1	363	95.7626	25	K80
ENSACAP00000008930_exon1	354	95.7524	15	HKY85+G
ENSACAP00000008931_exon1	209	95.6068	15	HKY85+I
ENSACAP00000008948_exon1	219	94.1054	26	HKY85+I
ENSACAP00000008959_exon5	258	96.272	17	K80+G
ENSACAP00000008984_exon7	354	96.5794	16	GTR
ENSACAP00000008995_exon4	225	95.5394	18	K80
ENSACAP00000008996_exon17	253	96.7373	9	HKY85
ENSACAP00000009012_exon6	234	97.094	10	K80
ENSACAP00000009060_exon9	213	97.4904	9	K80+I
ENSACAP00000009075_exon14	202	97.6958	7	HKY85
ENSACAP00000009087_exon7	321	96.3466	20	HKY85+G
ENSACAP00000009089_exon1	333	97.0571	15	HKY85+G
ENSACAP00000009113_exon2	141	93.7331	7	K80
ENSACAP00000009119_exon1	228	97.512	10	HKY85+I
ENSACAP00000009134_exon1	158	96.847	8	K80
ENSACAP00000009168_exon2	201	97.4853	8	HKY85+I
ENSACAP00000009174_exon1	234	92.028	37	SYM+I
ENSACAP00000009188_exon1	501	92.3825	60	HKY85+G
ENSACAP00000009198_exon7	212	96.4237	12	K80
ENSACAP00000009199_exon2	221	96.051	15	HKY85+I
ENSACAP00000009211_exon1	193	97.3057	3	K80
ENSACAP00000009224_exon1	192	96.1553	14	K80+I
ENSACAP00000009236_exon7	303	93.7114	26	K80+G
ENSACAP00000009238_exon1	1530	97.3809	69	GTR+I
ENSACAP00000009262_exon2	163	91.8015	25	HKY85+I
ENSACAP00000009269_exon1	648	95.9063	48	HKY85+I
ENSACAP00000009272_exon1	264	97.7548	9	SYM
ENSACAP00000009278_exon14	249	96.0716	16	HKY85+G
ENSACAP00000009291_exon8	203	97.0085	8	K80
ENSACAP00000009292_exon1	288	97.9672	9	HKY85
ENSACAP00000009309_exon9	459	96.5181	31	HKY85+G
ENSACAP00000009327_exon10	200	93.7545	21	K80+G
ENSACAP00000009342_exon10	999	96.4947	58	HKY85+G
ENSACAP00000009355_exon18	186	96.4712	8	HKY85+I
ENSACAP00000009358_exon1	665	96.782	33	HKY85+G
ENSACAP00000009364_exon7	135	94.4377	12	HKY85+G
ENSACAP00000009374_exon17	341	96.3263	22	GTR+I
ENSACAP00000009377_exon2	249	97.8459	6	GTR
ENSACAP00000009382_exon1	225	96.0162	19	K80+I
ENSACAP00000009387_exon1	138	95.7708	13	K80
ENSACAP00000009396_exon5	169	95.2232	10	HKY85+I
ENSACAP00000009422_exon1	240	94.7727	22	HKY85
ENSACAP00000009426_exon16	162	94.8597	15	HKY85+G
ENSACAP00000009439_exon1	348	95.3657	25	HKY85+G
ENSACAP00000009442_exon1	170	96.8342	10	HKY85
ENSACAP00000009450_exon11	224	98.0032	8	SYM
ENSACAP00000009452_exon13	287	97.7447	9	HKY85
ENSACAP00000009477_exon22	270	96.9764	12	GTR+I
ENSACAP00000009486_exon4	654	97.5007	24	GTR+I
ENSACAP00000009491_exon3	219	96.3968	15	GTR
ENSACAP00000009498_exon9	222	98.7224	4	HKY85
ENSACAP00000009500_exon3	213	94.1357	19	GTR+I
ENSACAP00000009522_exon1	333	97.3246	10	K80
ENSACAP00000009525_exon5	178	92.5026	21	K80+I
ENSACAP00000009528_exon1	325	99.1273	5	K80
ENSACAP00000009535_exon1	387	94.3012	33	HKY85+G
ENSACAP00000009544_exon6	195	95.6923	10	K80
ENSACAP00000009545_exon22	195	96.0839	12	HKY85+I
ENSACAP00000009547_exon2	192	96.089	12	HKY85+I
ENSACAP00000009550_exon18	199	97.7524	6	K80
ENSACAP00000009580_exon6	200	97.3818	7	K80+I
ENSACAP00000009585_exon7	210	97.7835	7	K80+G
ENSACAP00000009601_exon1	327	97.3923	8	HKY85+I
ENSACAP00000009611_exon1	216	98.2323	6	HKY85
ENSACAP00000009646_exon1	213	97.6953	8	HKY85
ENSACAP00000009650_exon3	202	97.0117	8	HKY85
ENSACAP00000009654_exon1	193	94.9976	16	SYM+I
ENSACAP00000009675_exon11	198	97.2727	11	HKY85+I
ENSACAP00000009697_exon10	357	96.6641	20	HKY85+G
ENSACAP00000009704_exon2	285	96.8612	14	GTR+G
ENSACAP00000009728_exon22	231	94.6478	11	SYM+G
ENSACAP00000009742_exon24	189	95.1323	13	K80
ENSACAP00000009754_exon9	129	96.4764	3	K80
ENSACAP00000009772_exon1	507	95.0654	40	HKY85+I
ENSACAP00000009775_exon1	1709	96.1541	98	HKY85+G
ENSACAP00000009776_exon2	201	98.3446	5	HKY85
ENSACAP00000009777_exon1	239	97.1472	12	K80
ENSACAP00000009782_exon1	228	97.9426	9	K80
ENSACAP00000009794_exon6	138	97.4704	6	K80+I
ENSACAP00000009806_exon1	252	97.215	9	K80+G
ENSACAP00000009808_exon20	226	98.1014	6	HKY85+I
ENSACAP00000009816_exon2	256	96.5341	14	K80+I
ENSACAP00000009826_exon1	453	93.835	44	K80+G
ENSACAP00000009836_exon4	216	97.3401	5	K80
ENSACAP00000009839_exon1	251	96.1536	12	HKY85
ENSACAP00000009844_exon1	203	94.8142	12	HKY85
ENSACAP00000009856_exon1	261	95.5416	15	K80+G
ENSACAP00000009871_exon28	206	95.2604	17	K80+G
ENSACAP00000009875_exon4	181	95.0075	10	HKY85+G
ENSACAP00000009877_exon1	210	96.8571	9	K80+I
ENSACAP00000009881_exon31	957	95.8944	64	HKY85+G
ENSACAP00000009882_exon1	573	95.4498	40	GTR+I
ENSACAP00000009888_exon7	216	97.2559	11	K80+G
ENSACAP00000009901_exon7	1185	97.8213	43	HKY85+I
ENSACAP00000009950_exon19	200	99.3455	2	K80
ENSACAP00000009951_exon1	107	96.2107	7	K80
ENSACAP00000009963_exon1	570	96.8995	30	SYM+I
ENSACAP00000009971_exon1	498	97.9043	14	HKY85+I
ENSACAP00000009984_exon6	165	98.5344	4	HKY85
ENSACAP00000010003_exon9	335	92.9878	39	HKY85+I
ENSACAP00000010034_exon2	216	94.9832	18	HKY85+I+G
ENSACAP00000010036_exon1	2148	97.6739	78	SYM+G
ENSACAP00000010049_exon5	786	94.7675	64	SYM+G
ENSACAP00000010054_exon1	246	97.9453	6	HKY85+G
ENSACAP00000010055_exon1	1224	96.9281	65	HKY85+I
ENSACAP00000010079_exon6	483	97.9447	12	HKY85
ENSACAP00000010088_exon13	198	97.8237	3	HKY85+I
ENSACAP00000010097_exon4	212	98.1132	6	K80
ENSACAP00000010108_exon1	264	98.0923	9	K80+I
ENSACAP00000010116_exon9	426	96.3082	22	GTR+G
ENSACAP00000010119_exon15	263	95.6861	21	HKY85+I
ENSACAP00000010129_exon1	708	95.452	46	GTR+G
ENSACAP00000010140_exon1	201	94.9796	14	HKY85+I
ENSACAP00000010149_exon9	198	98.641	4	K80
ENSACAP00000010163_exon2	435	97.5089	19	HKY85+I
ENSACAP00000010174_exon1	390	97.5058	11	HKY85+G
ENSACAP00000010203_exon4	216	94.8653	16	K80+G
ENSACAP00000010211_exon13	300	93.7212	33	HKY85+G
ENSACAP00000010223_exon2	447	98.2591	12	GTR+G
ENSACAP00000010225_exon1	1032	98.0127	31	HKY85+I
ENSACAP00000010230_exon1	369	96.0926	22	HKY85+G
ENSACAP00000010235_exon3	199	95.0571	13	K80+I
ENSACAP00000010256_exon1	240	97.7879	7	HKY85+G
ENSACAP00000010257_exon1	411	95.9965	23	HKY85+G
ENSACAP00000010282_exon6	156	96.9464	7	K80
ENSACAP00000010283_exon1	918	95.3793	64	HKY85+G
ENSACAP00000010287_exon11	363	97.3854	14	HKY85+I
ENSACAP00000010287_exon3	225	98.3758	7	K80+I
ENSACAP00000010293_exon11	221	96.2896	15	HKY85+I
ENSACAP00000010302_exon1	288	99.0657	4	HKY85
ENSACAP00000010351_exon1	396	95.0092	32	SYM+I
ENSACAP00000010388_exon4	229	96.0619	15	HKY85+I
ENSACAP00000010390_exon25	237	97.4377	7	GTR
ENSACAP00000010403_exon1	1344	95.3598	99	GTR+I
ENSACAP00000010409_exon1	260	97.3427	11	HKY85+G
ENSACAP00000010416_exon1	215	96.296	10	K80
ENSACAP00000010419_exon5	234	94.7009	20	HKY85+G
ENSACAP00000010453_exon13	201	95.0701	16	HKY85
ENSACAP00000010460_exon3	432	95.9049	27	HKY85+I
ENSACAP00000010462_exon1	582	95.7826	23	GTR+G
ENSACAP00000010469_exon4	110	97.9835	2	K80
ENSACAP00000010477_exon6	134	96.73	7	K80+I
ENSACAP00000010492_exon16	298	95.7535	16	K80+G
ENSACAP00000010552_exon9	228	96.1085	11	K80+G
ENSACAP00000010554_exon1	441	96.1864	27	HKY85+G
ENSACAP00000010561_exon13	228	96.6029	12	K80+G
ENSACAP00000010577_exon1	411	95.01	30	GTR
ENSACAP00000010586_exon1	453	96.9055	23	K80+G
ENSACAP00000010588_exon6	140	96.0909	10	K80+I
ENSACAP00000010589_exon2	330	96.1653	22	HKY85+G
ENSACAP00000010610_exon1	204	98.6275	4	K80
ENSACAP00000010612_exon1	354	97.3549	13	K80+I
ENSACAP00000010613_exon1	675	91.736	91	SYM+I
ENSACAP00000010645_exon3	199	95.7241	14	K80+I
ENSACAP00000010659_exon4	204	96.631	12	K80+I
ENSACAP00000010691_exon11	216	95.1852	18	K80
ENSACAP00000010712_exon8	105	95.342	8	K80+G
ENSACAP00000010716_exon3	198	96.6391	10	SYM+I
ENSACAP00000010722_exon1	197	96.7144	7	K80
ENSACAP00000010725_exon10	207	96.9785	5	HKY85+G
ENSACAP00000010728_exon7	204	90.6239	33	HKY85+I
ENSACAP00000010728_exon8	243	96.0419	18	HKY85+I
ENSACAP00000010738_exon1	1686	95.8093	87	GTR+G
ENSACAP00000010764_exon1	333	94.671	25	K80+G
ENSACAP00000010785_exon1	204	97.8966	6	HKY85
ENSACAP00000010790_exon11	255	96.6275	18	GTR+I
ENSACAP00000010798_exon2	247	96.8495	14	HKY85
ENSACAP00000010827_exon8	221	98.5685	3	HKY85
ENSACAP00000010875_exon8	217	97.3356	13	K80
ENSACAP00000010881_exon1	360	95.702	27	SYM+G
ENSACAP00000010902_exon9	249	99.2844	1	JC69
ENSACAP00000010916_exon2	177	95.3878	11	HKY85+G
ENSACAP00000010951_exon1	258	95.7435	19	HKY85+I
ENSACAP00000010976_exon1	294	98.4292	7	HKY85
ENSACAP00000010977_exon1	468	94.3124	46	HKY85+I
ENSACAP00000010986_exon3	186	96.6471	10	SYM+I
ENSACAP00000010987_exon1	783	95.0772	66	HKY85+G
ENSACAP00000011002_exon2	267	94.6204	23	K80+I
ENSACAP00000011017_exon1	522	95.2316	41	GTR+G
ENSACAP00000011019_exon6	288	95.2841	23	HKY85+I
ENSACAP00000011023_exon10	199	95.3403	15	K80+G
ENSACAP00000011041_exon6	474	95.3356	36	HKY85+G
ENSACAP00000011043_exon11	180	96.0404	11	K80
ENSACAP00000011052_exon1	178	98.1103	5	K80
ENSACAP00000011071_exon1	270	93.2189	17	HKY85+I
ENSACAP00000011080_exon1	212	92.9417	21	SYM
ENSACAP00000011132_exon15	282	96.2153	21	SYM+I
ENSACAP00000011136_exon1	255	96.9483	11	K80
ENSACAP00000011144_exon2	618	96.2048	37	HKY85+G
ENSACAP00000011149_exon1	236	94.8767	19	HKY85
ENSACAP00000011180_exon1	251	91.2206	35	HKY85+G
ENSACAP00000011183_exon3	762	94.2567	66	GTR+G
ENSACAP00000011184_exon1	438	92.5571	53	HKY85+G
ENSACAP00000011187_exon1	543	96.1426	31	GTR+G
ENSACAP00000011188_exon26	197	96.4375	8	K80
ENSACAP00000011229_exon4	255	94.5098	20	K80+G
ENSACAP00000011247_exon22	218	97.7481	6	HKY85+I
ENSACAP00000011267_exon1	206	95.7458	8	HKY85
ENSACAP00000011269_exon5	124	97.6246	4	SYM
ENSACAP00000011272_exon1	225	98.4646	6	K80
ENSACAP00000011281_exon1	121	94.3802	10	HKY85
ENSACAP00000011308_exon10	204	98.3066	6	HKY85
ENSACAP00000011310_exon1	312	96.8823	12	GTR
ENSACAP00000011317_exon15	245	95.7106	21	K80+G
ENSACAP00000011319_exon9	324	96.4198	19	GTR+G
ENSACAP00000011330_exon5	225	96.1212	15	HKY85
ENSACAP00000011375_exon14	153	96.221	11	K80
ENSACAP00000011397_exon1	276	95.5797	17	HKY85+G
ENSACAP00000011403_exon1	681	95.5173	54	GTR+G
ENSACAP00000011409_exon1	357	97.0614	10	HKY85
ENSACAP00000011414_exon1	363	95.8678	25	HKY85+I
ENSACAP00000011424_exon5	222	95.7166	13	K80+G
ENSACAP00000011447_exon1	813	94.9346	55	GTR+G
ENSACAP00000011451_exon5	282	94.8872	26	SYM+I
ENSACAP00000011458_exon8	696	97.79	19	GTR+G
ENSACAP00000011460_exon1	516	98.0796	17	K80
ENSACAP00000011462_exon1	327	96.0634	18	GTR+I
ENSACAP00000011484_exon17	201	96.2913	11	K80
ENSACAP00000011486_exon1	399	96.2816	21	K80
ENSACAP00000011489_exon13	120	95.303	9	K80
ENSACAP00000011493_exon1	239	96.4093	15	HKY85+G
ENSACAP00000011519_exon1	306	93.6364	29	HKY85+I
ENSACAP00000011520_exon1	203	98.0206	7	K80+I
ENSACAP00000011527_exon1	261	95.667	17	HKY85+G
ENSACAP00000011534_exon7	210	95.7316	16	HKY85+G
ENSACAP00000011553_exon1	342	98.5965	5	HKY85
ENSACAP00000011559_exon4	168	96.3961	7	K80+I
ENSACAP00000011562_exon4	198	97.7778	5	K80
ENSACAP00000011574_exon1	396	97.6309	13	K80+I
ENSACAP00000011582_exon2	246	97.9305	9	GTR
ENSACAP00000011585_exon11	324	98.8328	7	HKY85
ENSACAP00000011611_exon1	153	94.6881	15	GTR
ENSACAP00000011615_exon1	360	95.5707	20	K80+G
ENSACAP00000011620_exon6	360	95.0253	33	HKY85+I
ENSACAP00000011637_exon2	435	96.999	17	HKY85+I
ENSACAP00000011644_exon1	153	95.4011	11	GTR+G
ENSACAP00000011662_exon1	555	95.5381	39	HKY85+G
ENSACAP00000011667_exon14	597	94.5729	51	HKY85
ENSACAP00000011679_exon5	234	95.3691	14	HKY85+G
ENSACAP00000011705_exon1	2013	96.6482	102	HKY85+G
ENSACAP00000011715_exon6	198	96.6208	9	GTR
ENSACAP00000011730_exon1	591	94.5731	59	HKY85+I
ENSACAP00000011759_exon13	498	96.0314	35	HKY85+I
ENSACAP00000011763_exon1	258	98.6469	5	HKY85
ENSACAP00000011786_exon2	177	94.3914	19	JC69+G
ENSACAP00000011789_exon2	204	99.3048	1	HKY85
ENSACAP00000011825_exon8	201	97.7748	7	GTR
ENSACAP00000011827_exon1	540	96.2088	30	GTR+G
ENSACAP00000011831_exon23	200	98.3091	6	HKY85
ENSACAP00000011840_exon1	165	95.6804	8	HKY85
ENSACAP00000011842_exon3	408	96.6667	25	HKY85+G
ENSACAP00000011854_exon1	222	99.6069	1	K80
ENSACAP00000011858_exon1	165	95.416	12	K80
ENSACAP00000011879_exon1	236	96.6256	12	K80+I
ENSACAP00000011889_exon1	363	97.1751	15	K80+G
ENSACAP00000011926_exon1	855	95.1898	61	HKY85+G
ENSACAP00000011948_exon1	159	95.9062	10	K80
ENSACAP00000011954_exon1	201	96.1284	11	K80
ENSACAP00000011963_exon2	206	94.6425	19	HKY85+G
ENSACAP00000011970_exon4	516	95.5039	39	GTR+I+G
ENSACAP00000011971_exon1	209	97.2597	10	GTR
ENSACAP00000011978_exon3	237	93.4944	22	HKY85+G
ENSACAP00000011985_exon2	240	95.8333	15	HKY85+I
ENSACAP00000012011_exon1	183	97.3373	10	HKY85+G
ENSACAP00000012021_exon1	233	95.9891	13	HKY85
ENSACAP00000012023_exon2	198	98.3287	7	HKY85
ENSACAP00000012025_exon21	306	98.5502	7	HKY85+I
ENSACAP00000012026_exon9	726	96.2885	38	HKY85+G
ENSACAP00000012027_exon1	342	97.2674	17	HKY85+G
ENSACAP00000012051_exon1	168	94.0584	19	HKY85+G
ENSACAP00000012059_exon17	756	97.1549	27	HKY85+I
ENSACAP00000012077_exon11	231	96.5683	11	HKY85+I
ENSACAP00000012107_exon17	349	96.9211	20	GTR+I
ENSACAP00000012111_exon1	689	93.7063	61	GTR+G
ENSACAP00000012117_exon1	210	90.7359	32	HKY85+I
ENSACAP00000012122_exon1	242	96.8144	14	K80+G
ENSACAP00000012144_exon1	225	97.9152	7	HKY85
ENSACAP00000012148_exon2	387	96.063	19	HKY85+G
ENSACAP00000012152_exon1	219	95.1183	19	HKY85+I
ENSACAP00000012190_exon2	192	93.8542	21	K80+I
ENSACAP00000012214_exon1	215	96.2283	17	SYM
ENSACAP00000012215_exon13	224	93.888	22	SYM+I
ENSACAP00000012225_exon1	186	93.3822	18	HKY85+G
ENSACAP00000012268_exon6	429	94.4734	42	GTR+I
ENSACAP00000012275_exon1	198	92.3967	23	K80+G
ENSACAP00000012288_exon6	179	98.131	4	JC69
ENSACAP00000012297_exon1	168	93.5931	20	K80+G
ENSACAP00000012340_exon2	246	98.5366	6	K80
ENSACAP00000012353_exon1	531	96.1822	32	GTR+I
ENSACAP00000012376_exon8	219	96.7621	10	K80
ENSACAP00000012413_exon1	218	97.0475	11	K80+I
ENSACAP00000012414_exon3	396	97.5574	19	JC69
ENSACAP00000012440_exon1	217	95.7687	11	K80+G
ENSACAP00000012446_exon5	621	94.4898	58	GTR+I
ENSACAP00000012451_exon13	210	95.1169	20	HKY85+I
ENSACAP00000012465_exon1	207	97.6548	9	HKY85+I
ENSACAP00000012470_exon9	211	96.0448	15	K80
ENSACAP00000012484_exon2	210	95.8528	10	HKY85+G
ENSACAP00000012523_exon8	222	96.6421	10	HKY85+I
ENSACAP00000012529_exon1	363	94.0245	32	HKY85+G
ENSACAP00000012540_exon1	510	94.7594	41	SYM+I
ENSACAP00000012541_exon1	540	98.1953	13	K80+I
ENSACAP00000012549_exon14	1476	94.6933	110	GTR+I
ENSACAP00000012571_exon5	135	94.1818	11	HKY85+G
ENSACAP00000012600_exon2	477	95.5937	36	GTR+G
ENSACAP00000012606_exon1	731	93.1153	82	GTR+I
ENSACAP00000012613_exon5	182	97.5225	6	HKY85
ENSACAP00000012628_exon4	249	96.4001	14	HKY85+G
ENSACAP00000012632_exon19	162	98.2492	5	JC69
ENSACAP00000012645_exon13	258	97.7872	9	HKY85
ENSACAP00000012662_exon10	237	95.5121	16	K80+I
ENSACAP00000012666_exon1	126	94.8052	6	HKY85
ENSACAP00000012672_exon2	222	97.674	8	HKY85
ENSACAP00000012715_exon4	210	97.2814	7	K80
ENSACAP00000012756_exon1	480	95.8371	27	HKY85+I
ENSACAP00000012757_exon3	250	95.5345	18	HKY85+I
ENSACAP00000012761_exon5	178	92.1859	25	HKY85
ENSACAP00000012767_exon1	305	99.0104	2	HKY85
ENSACAP00000012774_exon24	378	97.2006	11	HKY85+I
ENSACAP00000012793_exon1	233	98.7827	2	K80
ENSACAP00000012795_exon1	279	95.8162	22	GTR
ENSACAP00000012797_exon21	217	95.7101	13	K80+I
ENSACAP00000012799_exon2	420	93.8398	50	GTR+I
ENSACAP00000012810_exon1	186	97.7908	6	HKY85
ENSACAP00000012826_exon1	441	98.0375	12	GTR+G
ENSACAP00000012827_exon2	216	91.9192	32	HKY85+I
ENSACAP00000012828_exon5	128	95.8665	7	K80
ENSACAP00000012838_exon2	147	92.9746	18	K80+G
ENSACAP00000012844_exon1	281	94.4678	23	HKY85+I
ENSACAP00000012872_exon1	351	95.8249	23	GTR+G
ENSACAP00000012886_exon1	146	97.8829	4	K80
ENSACAP00000012892_exon10	179	97.1559	9	K80
ENSACAP00000012906_exon6	747	96.444	42	HKY85+I+G
ENSACAP00000012924_exon1	212	94.3139	21	K80
ENSACAP00000012931_exon9	197	94.9608	15	HKY85
ENSACAP00000012939_exon5	198	99.0817	3	K80
ENSACAP00000012957_exon10	345	97.3386	13	HKY85+G
ENSACAP00000013010_exon1	378	93.0784	42	HKY85+G
ENSACAP00000013011_exon1	190	99.0813	3	HKY85
ENSACAP00000013013_exon2	237	94.1695	23	HKY85+G
ENSACAP00000013016_exon8	268	95.8345	12	HKY85+G
ENSACAP00000013023_exon12	237	96.4097	12	HKY85+G
ENSACAP00000013036_exon1	135	95.9461	9	K80+I
ENSACAP00000013046_exon1	357	97.3466	17	K80+I
ENSACAP00000013050_exon1	519	96.4722	28	K80+G
ENSACAP00000013057_exon1	141	94.9065	15	HKY85+I
ENSACAP00000013062_exon9	267	97.3578	11	K80+I
ENSACAP00000013081_exon3	208	98.2343	5	HKY85
ENSACAP00000013083_exon1	252	96.6667	14	HKY85+I
ENSACAP00000013096_exon5	211	97.0013	12	K80+I
ENSACAP00000013101_exon1	189	94.9206	14	K80
ENSACAP00000013116_exon6	156	94.3473	13	HKY85+G
ENSACAP00000013130_exon6	298	97.4802	11	SYM
ENSACAP00000013132_exon3	480	92.8636	83	GTR+G
ENSACAP00000013139_exon5	225	98.9818	3	HKY85
ENSACAP00000013159_exon1	152	95.6699	13	HKY85
ENSACAP00000013170_exon1	200	95.7364	16	HKY85
ENSACAP00000013172_exon1	251	97.2619	11	HKY85+I
ENSACAP00000013175_exon4	753	95.8276	39	SYM+G
ENSACAP00000013186_exon1	240	97.6364	8	HKY85+I
ENSACAP00000013196_exon1	198	95.2342	15	K80+I
ENSACAP00000013201_exon1	276	95.2964	20	GTR+G
ENSACAP00000013219_exon3	243	95.6603	19	HKY85+G
ENSACAP00000013238_exon1	199	95.1667	15	JC69
ENSACAP00000013244_exon4	153	97.5045	6	K80
ENSACAP00000013245_exon1	1227	96.8986	64	HKY85+G
ENSACAP00000013248_exon3	139	95.9451	9	K80
ENSACAP00000013249_exon1	231	98.2527	6	HKY85
ENSACAP00000013256_exon8	237	96.7012	11	K80
ENSACAP00000013275_exon1	240	96.553	13	GTR
ENSACAP00000013278_exon1	264	92.9132	29	HKY85+G
ENSACAP00000013305_exon6	861	95.5147	64	K80+G
ENSACAP00000013339_exon4	271	92.8816	33	K80+G
ENSACAP00000013351_exon1	597	96.2388	32	GTR+G
ENSACAP00000013355_exon19	197	98.5787	5	HKY85
ENSACAP00000013356_exon4	870	96.5914	49	HKY85+I
ENSACAP00000013359_exon1	444	97.4939	17	HKY85+G
ENSACAP00000013377_exon1	897	97.4744	41	HKY85+I
ENSACAP00000013400_exon7	186	94.7605	17	HKY85+I
ENSACAP00000013403_exon1	215	97.0655	10	K80+I
ENSACAP00000013409_exon1	218	97.8649	9	K80
ENSACAP00000013421_exon9	423	95.8135	30	HKY85+G
ENSACAP00000013426_exon1	300	95.7879	21	GTR+G
ENSACAP00000013439_exon7	200	96.6455	9	K80+I
ENSACAP00000013451_exon27	237	95.8573	16	K80+I
ENSACAP00000013467_exon4	264	96.0193	11	GTR
ENSACAP00000013472_exon5	150	95.2485	8	K80
ENSACAP00000013480_exon6	182	95.4745	9	HKY85+I
ENSACAP00000013484_exon1	138	97.0224	4	HKY85
ENSACAP00000013492_exon1	267	95.0902	23	K80+I
ENSACAP00000013502_exon1	357	93.3995	38	HKY85+G
ENSACAP00000013512_exon1	1152	97.631	45	GTR+G
ENSACAP00000013528_exon1	212	98.7307	4	K80
ENSACAP00000013534_exon28	150	93.6727	15	K80
ENSACAP00000013541_exon1	237	98.7342	5	K80+I
ENSACAP00000013547_exon2	210	94.8831	17	HKY85+I
ENSACAP00000013549_exon1	1161	94.0678	115	HKY85+G
ENSACAP00000013558_exon3	272	98.4893	6	JC69
ENSACAP00000013589_exon1	702	97.3608	28	HKY85+I
ENSACAP00000013595_exon1	1086	98.2002	28	HKY85+I
ENSACAP00000013633_exon8	186	97.4585	10	K80+I
ENSACAP00000013647_exon10	246	93.9542	22	HKY85+G
ENSACAP00000013661_exon1	141	95.6673	10	HKY85
ENSACAP00000013695_exon4	231	98.9847	2	K80+I
ENSACAP00000013718_exon14	234	96.2238	15	K80+I
ENSACAP00000013725_exon24	204	96.2299	11	HKY85+I
ENSACAP00000013738_exon1	195	97.9114	6	K80+I
ENSACAP00000013744_exon6	287	98.2262	6	HKY85+I
ENSACAP00000013753_exon1	315	96.1558	20	HKY85+I
ENSACAP00000013763_exon4	209	96.6246	13	GTR
ENSACAP00000013769_exon7	504	96.2915	28	GTR+G
ENSACAP00000013770_exon1	197	97.1758	9	K80+I
ENSACAP00000013812_exon1	441	97.1593	18	HKY85+I
ENSACAP00000013835_exon8	224	94.7808	21	HKY85+G
ENSACAP00000013852_exon2	236	96.5177	10	HKY85+I
ENSACAP00000013891_exon9	136	95.9358	9	K80+I
ENSACAP00000013898_exon1	183	96.5623	11	K80+I
ENSACAP00000013915_exon13	576	97.3864	27	HKY85+I
ENSACAP00000013926_exon1	200	94.4545	15	HKY85+G
ENSACAP00000013935_exon1	248	96.8915	14	SYM+I
ENSACAP00000013943_exon1	168	97.8788	6	K80
ENSACAP00000013979_exon1	222	97.199	12	HKY85+I
ENSACAP00000013990_exon5	414	97.0619	18	K80+I
ENSACAP00000013998_exon9	216	95.3872	18	HKY85
ENSACAP00000014008_exon1	491	92.7976	58	HKY85+I
ENSACAP00000014027_exon1	207	94.3434	17	K80
ENSACAP00000014036_exon1	201	97.2139	7	JC69+I
ENSACAP00000014060_exon17	237	94.369	25	HKY85
ENSACAP00000014066_exon1	198	92.7548	24	GTR+I
ENSACAP00000014071_exon1	306	95.413	15	HKY85+G
ENSACAP00000014072_exon2	267	95.0494	23	K80+G
ENSACAP00000014084_exon1	774	97.6016	25	K80+G
ENSACAP00000014085_exon18	210	93.3333	24	HKY85+I
ENSACAP00000014119_exon1	216	94.537	21	K80+G
ENSACAP00000014146_exon25	465	95.8553	30	HKY85
ENSACAP00000014147_exon1	258	96.871	12	HKY85+G
ENSACAP00000014151_exon1	135	94.8148	9	K80+G
ENSACAP00000014152_exon6	216	95.6902	16	K80
ENSACAP00000014159_exon11	198	96.933	10	K80+I
ENSACAP00000014184_exon2	233	96.0515	18	K80
ENSACAP00000014189_exon8	462	96.2967	27	HKY85+G
ENSACAP00000014208_exon1	197	96.3913	10	K80+G
ENSACAP00000014257_exon1	293	97.5116	12	HKY85+G
ENSACAP00000014266_exon4	454	96.8963	23	GTR+I
ENSACAP00000014277_exon1	150	91.6485	20	HKY85+G
ENSACAP00000014289_exon6	198	95.528	13	K80+G
ENSACAP00000014300_exon1	218	95.8549	13	HKY85
ENSACAP00000014329_exon11	213	95.2796	15	K80+G
ENSACAP00000014331_exon7	222	97.1171	12	HKY85
ENSACAP00000014350_exon2	405	95.138	32	HKY85+I
ENSACAP00000014358_exon11	429	97.1647	21	K80
ENSACAP00000014395_exon14	183	98.0527	7	HKY85
ENSACAP00000014422_exon1	366	96.7213	17	HKY85
ENSACAP00000014432_exon2	141	93.0625	18	HKY85+G
ENSACAP00000014433_exon15	138	95.7971	7	HKY85
ENSACAP00000014456_exon9	281	95.6842	18	K80+G
ENSACAP00000014458_exon13	207	95.9069	10	K80+I
ENSACAP00000014471_exon1	1314	97.6297	40	HKY85+I
ENSACAP00000014496_exon11	228	96.4992	13	HKY85+I
ENSACAP00000014499_exon1	930	96.6197	51	HKY85+I
ENSACAP00000014503_exon19	426	96.1033	25	SYM+I
ENSACAP00000014504_exon3	248	97.5513	13	HKY85+I
ENSACAP00000014524_exon1	402	95.2239	25	HKY85+G
ENSACAP00000014527_exon3	198	94.9311	21	K80
ENSACAP00000014532_exon5	254	94.7244	26	HKY85
ENSACAP00000014544_exon11	465	96.6061	23	HKY85+I
ENSACAP00000014566_exon1	195	97.7063	6	JC69+G
ENSACAP00000014569_exon1	203	96.8831	13	HKY85+I
ENSACAP00000014598_exon9	168	93.4524	14	GTR+I
ENSACAP00000014604_exon1	221	97.0629	11	HKY85+I
ENSACAP00000014607_exon1	606	95.5176	44	SYM+G
ENSACAP00000014622_exon1	285	96.9187	14	JC69
ENSACAP00000014629_exon1	798	96.1312	53	GTR+G
ENSACAP00000014630_exon3	194	97.0009	8	HKY85
ENSACAP00000014632_exon2	453	96.0185	29	HKY85+G
ENSACAP00000014637_exon5	189	95.7576	13	HKY85+G
ENSACAP00000014655_exon6	519	93.7397	53	HKY85+G
ENSACAP00000014672_exon4	141	96.5957	9	K80
ENSACAP00000014680_exon1	567	96.8927	20	HKY85+G
ENSACAP00000014681_exon1	177	97.5963	8	HKY85+I
ENSACAP00000014686_exon2	141	95.9897	10	K80
ENSACAP00000014720_exon2	361	97.8242	14	HKY85+I
ENSACAP00000014750_exon3	186	94.4282	16	K80+G
ENSACAP00000014780_exon5	990	97.1919	46	HKY85+I
ENSACAP00000014794_exon8	321	97.4398	13	HKY85
ENSACAP00000014824_exon1	270	97.8047	8	HKY85+I
ENSACAP00000014837_exon1	147	99.2826	1	K80
ENSACAP00000014864_exon24	834	97.881	27	SYM+I
ENSACAP00000014882_exon7	468	98.7801	10	HKY85
ENSACAP00000014883_exon4	197	96.5759	11	K80
ENSACAP00000014895_exon2	939	97.1478	43	HKY85+G
ENSACAP00000014897_exon24	243	97.6356	10	HKY85+I
ENSACAP00000014929_exon4	369	96.1863	20	K80
ENSACAP00000014941_exon1	1230	95.6718	83	GTR+G
ENSACAP00000014951_exon5	483	97.6473	15	HKY85+G
ENSACAP00000014957_exon3	222	94.095	23	K80+I
ENSACAP00000014960_exon1	168	96.829	6	K80+G
ENSACAP00000014966_exon7	171	94.7049	13	K80
ENSACAP00000014970_exon3	320	92.3068	63	SYM+G
ENSACAP00000014973_exon2	1155	95.0964	73	GTR+G
ENSACAP00000014986_exon1	636	97.7358	18	HKY85
ENSACAP00000014987_exon2	172	95.4968	12	HKY85
ENSACAP00000014988_exon7	231	97.4341	8	HKY85+I
ENSACAP00000015006_exon6	306	95.817	15	SYM+G
ENSACAP00000015036_exon1	225	98.2384	6	K80+I
ENSACAP00000015055_exon2	606	95.8386	51	GTR+I
ENSACAP00000015084_exon1	723	95.1188	56	GTR+G
ENSACAP00000015087_exon9	204	93.7077	19	HKY85
ENSACAP00000015099_exon16	204	95.615	15	K80
ENSACAP00000015114_exon11	471	95.3291	36	HKY85
ENSACAP00000015116_exon1	243	92.0688	34	HKY85+I
ENSACAP00000015129_exon1	222	97.0025	9	K80+I
ENSACAP00000015154_exon1	213	96.099	13	K80+I
ENSACAP00000015161_exon1	206	96.1606	9	HKY85+I
ENSACAP00000015167_exon8	453	94.8144	41	GTR+G
ENSACAP00000015213_exon5	312	96.6958	19	K80+I
ENSACAP00000015223_exon4	231	95.6631	16	HKY85+I
ENSACAP00000015233_exon83	663	97.1178	28	HKY85+I
ENSACAP00000015240_exon1	179	98.4358	4	HKY85
ENSACAP00000015247_exon3	206	98.1818	7	K80
ENSACAP00000015252_exon4	214	94.7918	20	SYM+G
ENSACAP00000015269_exon12	155	96.4809	9	K80+G
ENSACAP00000015270_exon19	744	95.0415	56	GTR+I
ENSACAP00000015272_exon4	306	94.8841	22	GTR+I
ENSACAP00000015348_exon1	312	97.2203	11	GTR+G
ENSACAP00000015349_exon1	279	95.6207	15	HKY85+I
ENSACAP00000015381_exon2	210	94.7273	18	K80
ENSACAP00000015391_exon25	228	93.6204	25	GTR
ENSACAP00000015396_exon2	182	97.7223	5	GTR
ENSACAP00000015424_exon1	288	94.9432	20	HKY85+G
ENSACAP00000015425_exon3	216	95.463	14	HKY85+G
ENSACAP00000015434_exon17	181	97.7298	6	K80
ENSACAP00000015437_exon1	222	97.6249	9	HKY85
ENSACAP00000015446_exon1	597	93.58	72	HKY85+G
ENSACAP00000015449_exon1	189	96.7677	10	K80
ENSACAP00000015457_exon3	264	95.3994	25	K80+G
ENSACAP00000015460_exon1	195	97.7436	5	HKY85
ENSACAP00000015467_exon7	228	95.4306	15	HKY85
ENSACAP00000015468_exon5	1029	96.7453	47	GTR+I
ENSACAP00000015475_exon13	216	96.5741	9	K80+G
ENSACAP00000015482_exon8	527	95.1216	42	HKY85+G
ENSACAP00000015483_exon4	327	99.5107	1	HKY85
ENSACAP00000015512_exon1	108	98.3502	2	JC69
ENSACAP00000015532_exon5	312	96.4336	19	HKY85
ENSACAP00000015537_exon1	435	95.5778	29	GTR+G
ENSACAP00000015542_exon8	543	96.8525	31	HKY85+G
ENSACAP00000015547_exon9	207	97.0312	9	GTR
ENSACAP00000015554_exon4	234	93.6674	24	K80+I
ENSACAP00000015560_exon7	390	95.2914	29	K80+I
ENSACAP00000015566_exon1	696	97.7377	24	HKY85
ENSACAP00000015568_exon1	438	95.6995	25	GTR+G
ENSACAP00000015570_exon28	690	97.1542	31	HKY85
ENSACAP00000015583_exon14	261	97.4155	9	HKY85+I
ENSACAP00000015587_exon1	444	97.2809	17	GTR+I
ENSACAP00000015591_exon11	217	96.6653	11	HKY85+I
ENSACAP00000015601_exon20	477	98.3991	8	HKY85+I
ENSACAP00000015624_exon1	269	97.7019	10	K80
ENSACAP00000015628_exon2	525	96.7065	25	GTR
ENSACAP00000015655_exon8	645	96.155	33	HKY85+I
ENSACAP00000015664_exon11	315	97.6623	8	SYM+I
ENSACAP00000015680_exon1	300	96.5212	13	K80
ENSACAP00000015695_exon1	140	94.8571	10	K80
ENSACAP00000015701_exon1	286	96.9104	13	HKY85+G
ENSACAP00000015713_exon7	198	96.7401	8	K80+G
ENSACAP00000015720_exon8	345	94.2767	25	GTR+G
ENSACAP00000015728_exon2	303	97.2097	13	K80+I
ENSACAP00000015730_exon7	366	95.7129	28	HKY85+I
ENSACAP00000015738_exon7	221	95.5903	20	K80+I
ENSACAP00000015744_exon5	255	97.1693	9	K80
ENSACAP00000015747_exon5	546	95.1915	41	GTR+G
ENSACAP00000015752_exon6	1160	95.268	83	GTR+G
ENSACAP00000015756_exon3	233	93.5544	26	HKY85+I+G
ENSACAP00000015766_exon5	216	97.6094	7	K80
ENSACAP00000015773_exon4	213	96.0222	14	K80+I
ENSACAP00000015783_exon1	936	97.5155	31	K80+I
ENSACAP00000015791_exon22	687	95.7179	46	HKY85+G
ENSACAP00000015814_exon1	219	92.3703	26	HKY85
ENSACAP00000015816_exon3	567	92.5734	68	SYM+G
ENSACAP00000015819_exon9	218	94.8457	17	HKY85+G
ENSACAP00000015833_exon1	183	96.8008	11	GTR+I
ENSACAP00000015850_exon1	198	98.9715	2	HKY85
ENSACAP00000015857_exon19	1515	96.1968	88	HKY85+G
ENSACAP00000015862_exon1	693	95.9097	44	HKY85+G
ENSACAP00000015868_exon10	233	96.5275	11	HKY85+G
ENSACAP00000015878_exon6	255	97.8039	10	HKY85
ENSACAP00000015891_exon6	282	93.2431	27	K80+G
ENSACAP00000015895_exon1	360	95.2424	20	HKY85+G
ENSACAP00000015899_exon1	210	95.0736	16	K80+G
ENSACAP00000015924_exon1	117	94.4056	10	K80
ENSACAP00000015925_exon1	204	95.0535	17	SYM+I
ENSACAP00000015926_exon1	414	96.4866	19	HKY85+I
ENSACAP00000015928_exon1	270	94.3569	25	GTR+I
ENSACAP00000015944_exon3	2458	99.0606	35	HKY85+I
ENSACAP00000015950_exon5	131	97.8071	7	K80+I
ENSACAP00000015952_exon1	300	95.897	17	HKY85+G
ENSACAP00000015964_exon1	183	95.7973	10	GTR+G
ENSACAP00000015966_exon40	153	95.8051	11	K80+I
ENSACAP00000015969_exon1	296	98.8943	4	JC69
ENSACAP00000015990_exon5	328	94.7894	34	HKY85+G
ENSACAP00000016005_exon2	354	96.6102	25	SYM+G
ENSACAP00000016006_exon1	675	94.8687	57	GTR+G
ENSACAP00000016011_exon1	546	95.7576	38	HKY85+I
ENSACAP00000016015_exon21	272	97.1858	12	GTR+I
ENSACAP00000016029_exon1	648	95.9877	43	GTR+I
ENSACAP00000016031_exon8	213	94.9723	14	GTR+I
ENSACAP00000016035_exon1	257	96.0948	17	K80+G
ENSACAP00000016038_exon1	101	97.2277	3	K80
ENSACAP00000016039_exon5	212	97.8045	6	K80
ENSACAP00000016051_exon5	273	95.6377	20	HKY85+G
ENSACAP00000016060_exon11	204	98.3601	4	HKY85
ENSACAP00000016067_exon1	768	93.9015	75	GTR+G
ENSACAP00000016069_exon1	375	96.5042	18	HKY85+I
ENSACAP00000016070_exon1	248	98.1965	7	HKY85+I
ENSACAP00000016091_exon3	546	97.1195	20	HKY85+I
ENSACAP00000016111_exon1	215	94.8753	17	HKY85+G
ENSACAP00000016121_exon3	198	99.1736	3	HKY85
ENSACAP00000016134_exon1	582	98.0943	19	HKY85+G
ENSACAP00000016135_exon11	195	99.7389	1	JC69
ENSACAP00000016136_exon4	327	92.7773	36	SYM+G
ENSACAP00000016138_exon1	307	96.4643	16	SYM+G
ENSACAP00000016142_exon6	165	94.5124	14	HKY85+I
ENSACAP00000016157_exon2	483	96.5067	20	HKY85+G
ENSACAP00000016163_exon16	231	96.9303	11	K80
ENSACAP00000016172_exon10	447	96.5223	25	HKY85+I
ENSACAP00000016183_exon4	201	94.4731	16	HKY85+I
ENSACAP00000016205_exon3	188	96.2476	11	HKY85+I
ENSACAP00000016239_exon2	201	97.4672	9	K80+I
ENSACAP00000016253_exon6	206	97.1227	10	HKY85+I
ENSACAP00000016271_exon17	210	96.329	12	HKY85
ENSACAP00000016289_exon1	861	97.0352	35	HKY85+G
ENSACAP00000016298_exon1	207	99.3676	2	HKY85
ENSACAP00000016310_exon7	207	97.1542	10	K80+I
ENSACAP00000016317_exon6	287	96.1292	21	HKY85+I
ENSACAP00000016353_exon1	963	96.5279	56	HKY85+I
ENSACAP00000016362_exon1	224	96.5422	14	HKY85
ENSACAP00000016363_exon2	206	93.6099	28	HKY85
ENSACAP00000016365_exon6	246	98.4183	5	K80+I
ENSACAP00000016368_exon1	202	96.3996	13	K80+G
ENSACAP00000016370_exon1	345	94.0237	36	HKY85
ENSACAP00000016373_exon10	900	95.6121	54	HKY85+G
ENSACAP00000016382_exon2	486	94.7999	44	HKY85+G
ENSACAP00000016388_exon2	180	95.9394	9	K80+G
ENSACAP00000016394_exon1	159	95.9291	12	HKY85
ENSACAP00000016438_exon2	180	94.4848	13	GTR+G
ENSACAP00000016453_exon13	218	95.2794	15	HKY85+G
ENSACAP00000016468_exon2	519	96.9452	24	K80+I
ENSACAP00000016471_exon1	696	96.604	37	K80+I
ENSACAP00000016482_exon2	108	96.0269	8	K80+I
ENSACAP00000016484_exon1	299	97.2332	13	K80+G
ENSACAP00000016486_exon1	182	94.7253	17	K80+G
ENSACAP00000016491_exon2	399	97.0699	22	K80
ENSACAP00000016513_exon8	207	94.9319	16	K80+G
ENSACAP00000016535_exon12	393	96.6736	15	HKY85+I
ENSACAP00000016541_exon8	130	96.979	7	HKY85
ENSACAP00000016542_exon10	390	98.6946	4	GTR
ENSACAP00000016544_exon1	1449	95.9684	91	GTR+G
ENSACAP00000016553_exon15	195	96.3916	14	K80+I
ENSACAP00000016566_exon2	204	94.0463	20	K80+I
ENSACAP00000016581_exon4	1575	98.0548	48	HKY85+G
ENSACAP00000016586_exon1	211	95.0366	18	HKY85
ENSACAP00000016589_exon1	261	95.7785	19	K80+I
ENSACAP00000016592_exon9	216	95.9848	12	K80+G
ENSACAP00000016608_exon3	299	96.4427	18	K80
ENSACAP00000016609_exon1	198	96.9421	8	K80+G
ENSACAP00000016619_exon12	197	97.2497	8	K80
ENSACAP00000016640_exon1	153	94.5455	11	HKY85
ENSACAP00000016672_exon10	219	95.8987	15	K80+I
ENSACAP00000016696_exon9	206	96.6284	13	HKY85+I
ENSACAP00000016698_exon4	237	97.1692	11	K80+I
ENSACAP00000016703_exon1	459	97.6391	12	HKY85+G
ENSACAP00000016704_exon3	459	97.4332	18	GTR+I
ENSACAP00000016711_exon23	237	96.4173	11	K80+I
ENSACAP00000016712_exon1	323	95.1928	25	K80
ENSACAP00000016727_exon13	210	97.1775	8	K80+I
ENSACAP00000016729_exon17	230	95.0988	17	HKY85+I
ENSACAP00000016734_exon1	279	96.2985	18	HKY85
ENSACAP00000016747_exon1	225	97.2687	11	K80
ENSACAP00000016752_exon2	906	96.5382	50	HKY85+G
ENSACAP00000016779_exon1	401	95.2346	30	K80+I+G
ENSACAP00000016791_exon4	239	95.8768	12	HKY85+G
ENSACAP00000016793_exon1	1206	98.7939	17	GTR+I
ENSACAP00000016806_exon1	519	99.2994	4	HKY85
ENSACAP00000016812_exon1	182	98.002	3	HKY85
ENSACAP00000016815_exon3	1578	95.9246	110	K80+G
ENSACAP00000016819_exon18	663	95.9879	43	GTR+G
ENSACAP00000016850_exon11	351	95.4779	25	HKY85
ENSACAP00000016855_exon1	156	97.2028	7	K80
ENSACAP00000016865_exon11	237	96.4327	14	HKY85+I
ENSACAP00000016867_exon1	196	95.9926	8	HKY85
ENSACAP00000016870_exon9	237	96.7165	12	HKY85
ENSACAP00000016872_exon1	330	97.4325	11	HKY85
ENSACAP00000016882_exon3	200	97.1455	9	K80
ENSACAP00000016917_exon1	201	95.3324	15	HKY85
ENSACAP00000016947_exon13	203	95.6561	15	HKY85+G
ENSACAP00000016963_exon8	197	98.5325	3	JC69+I
ENSACAP00000016997_exon7	218	97.0726	9	HKY85+I
ENSACAP00000017037_exon1	300	96.1091	19	K80+I
ENSACAP00000017040_exon2	255	95.6078	19	HKY85+I
ENSACAP00000017058_exon1	309	95.5281	19	HKY85+G
ENSACAP00000017071_exon1	132	93.0579	17	HKY85+G
ENSACAP00000017077_exon1	213	96.7904	12	HKY85
ENSACAP00000017086_exon1	315	97.645	12	JC69
ENSACAP00000017093_exon1	236	97.7658	7	HKY85
ENSACAP00000017116_exon6	330	95.8347	24	GTR+I
ENSACAP00000017140_exon8	207	96.5481	10	K80+I
ENSACAP00000017160_exon1	459	99.3504	3	K80
ENSACAP00000017164_exon7	249	95.3706	18	GTR+G
ENSACAP00000017178_exon1	273	96.3303	17	HKY85+G
ENSACAP00000017183_exon1	195	92.5967	30	SYM+G
ENSACAP00000017196_exon21	192	97.339	8	K80
ENSACAP00000017213_exon2	210	97.5152	7	HKY85+I
ENSACAP00000017224_exon6	215	97.4123	8	GTR
ENSACAP00000017233_exon3	249	95.4874	19	HKY85
ENSACAP00000017235_exon3	230	97.1067	5	HKY85
ENSACAP00000017237_exon14	561	96.8433	30	HKY85+I
ENSACAP00000017240_exon6	333	97.2263	15	HKY85
ENSACAP00000017252_exon1	104	94.6678	10	HKY85+I
ENSACAP00000017267_exon1	456	96.7265	25	HKY85+I
ENSACAP00000017277_exon6	279	94.8322	24	HKY85+I
ENSACAP00000017280_exon1	311	96.9073	13	HKY85
ENSACAP00000017308_exon1	186	96.6471	11	K80+G
ENSACAP00000017326_exon15	843	97.3428	35	HKY85+G
ENSACAP00000017330_exon2	205	96.6741	12	GTR
ENSACAP00000017342_exon8	218	96.7139	9	HKY85+G
ENSACAP00000017344_exon10	333	99.1701	5	HKY85+I
ENSACAP00000017345_exon6	330	98.9862	4	HKY85
ENSACAP00000017353_exon17	531	94.429	45	HKY85+I
ENSACAP00000017355_exon1	198	93.1313	21	HKY85+I
ENSACAP00000017375_exon14	240	96.9773	12	K80+I+G
ENSACAP00000017386_exon1	213	96.449	12	K80
ENSACAP00000017397_exon7	303	95.7396	16	HKY85+I
ENSACAP00000017415_exon2	146	96.2765	8	HKY85
ENSACAP00000017420_exon7	300	96.2909	13	SYM
ENSACAP00000017422_exon1	169	97.2243	8	HKY85
ENSACAP00000017430_exon1	504	96.1724	34	HKY85+I
ENSACAP00000017434_exon1	228	96.2201	16	HKY85+G
ENSACAP00000017438_exon2	852	96.799	43	HKY85
ENSACAP00000017451_exon9	216	98.1145	8	K80
ENSACAP00000017549_exon5	303	94.1374	28	SYM+G
ENSACAP00000017551_exon8	216	95.101	16	K80+I
ENSACAP00000017570_exon1	200	94.5091	17	HKY85+I
ENSACAP00000017603_exon2	179	96.9121	8	K80+G
ENSACAP00000017616_exon14	773	99.3179	9	HKY85+I
ENSACAP00000017621_exon7	336	98.1331	6	K80+G
ENSACAP00000017661_exon5	204	95.4456	16	K80+I
ENSACAP00000017668_exon1	182	96.8631	7	HKY85
ENSACAP00000017669_exon34	747	98.2183	22	HKY85+I
ENSACAP00000017675_exon10	420	96.3983	24	K80+I+G
ENSACAP00000017678_exon1	555	94.9189	40	GTR+G
ENSACAP00000017683_exon1	303	98.2178	12	HKY85+I
ENSACAP00000017687_exon13	1896	96.4413	106	GTR+G
ENSACAP00000017703_exon1	132	97.0248	6	HKY85
ENSACAP00000017720_exon1	275	93.5868	27	GTR+G
ENSACAP00000017722_exon1	227	95.9151	7	SYM+I
ENSACAP00000017725_exon5	192	96.6193	7	K80+I
ENSACAP00000017731_exon6	209	97.7033	7	K80
ENSACAP00000017777_exon7	231	96.4187	14	HKY85+I
ENSACAP00000017850_exon1	2556	97.1724	94	GTR+I
ENSACAP00000017926_exon1	214	95.3696	14	GTR+I
ENSACAP00000017999_exon9	201	95.2601	17	GTR
ENSACAP00000018015_exon1	345	93.8129	34	HKY85+G
ENSACAP00000018117_exon1	543	96.3067	34	HKY85+I
ENSACAP00000018140_exon2	203	98.3699	2	HKY85
ENSACAP00000018164_exon1	606	96.7207	29	GTR+I
ENSACAP00000018174_exon1	297	95.9657	20	HKY85+I
ENSACAP00000018204_exon1	336	94.0368	38	K80
ENSACAP00000018263_exon1	315	95.7691	15	HKY85+I
ENSACAP00000018276_exon1	243	94.8822	20	HKY85+I
ENSACAP00000018298_exon2	330	96.9807	14	K80+I
ENSACAP00000018406_exon5	113	97.329	5	HKY85
ENSACAP00000018444_exon1	218	96.4971	9	HKY85+G
ENSACAP00000018452_exon2	432	91.1616	57	GTR+G
ENSACAP00000018456_exon1	348	96.9958	20	HKY85
ENSACAP00000018482_exon1	123	97.1323	4	HKY85
ENSACAP00000018484_exon1	400	95.8864	27	GTR+G
ENSACAP00000018513_exon3	423	96.4711	21	GTR+G
ENSACAP00000018551_exon4	188	97.5048	7	K80
ENSACAP00000018557_exon1	168	94.8485	13	HKY85+G
ENSACAP00000018583_exon1	246	93.5551	27	SYM+G
ENSACAP00000018624_exon8	348	95.9195	20	HKY85
ENSACAP00000018632_exon7	216	96.936	9	K80+G
ENSACAP00000018702_exon5	195	95.5058	17	HKY85
ENSACAP00000018733_exon1	104	97.9021	3	JC69
ENSACAP00000018850_exon1	381	97.1224	16	GTR+I
ENSACAP00000018908_exon2	350	98.213	10	HKY85
ENSACAP00000018961_exon1	474	97.6601	12	HKY85+I
ENSACAP00000018997_exon1	237	98.3429	6	HKY85
ENSACAP00000019110_exon1	228	97.7671	8	K80+G
ENSACAP00000019151_exon1	1140	96.0941	78	GTR+G
ENSACAP00000019179_exon1	183	95.996	10	K80
ENSACAP00000019214_exon1	183	98.0924	6	K80
ENSACAP00000019261_exon2	228	95.6778	19	GTR+I
ENSACAP00000019270_exon1	209	96.0418	14	K80
ENSACAP00000019292_exon1	755	97.4786	31	HKY85+I
ENSACAP00000019327_exon14	558	97.2662	24	GTR+G
ENSACAP00000019347_exon1	438	95.6538	28	HKY85+G
ENSACAP00000019400_exon5	168	96.5476	8	K80+I
ENSACAP00000019483_exon7	239	95.4964	20	HKY85+G
ENSACAP00000019485_exon1	1074	96.7158	51	GTR+G
ENSACAP00000019514_exon1	174	92.1421	26	K80+I
ENSACAP00000019516_exon1	240	97.1061	11	HKY85+G
ENSACAP00000019634_exon1	358	95.6018	20	GTR
ENSACAP00000019647_exon1	219	94.6949	18	K80+G
ENSACAP00000019655_exon1	249	94.2607	20	HKY85+G
ENSACAP00000019726_exon4	480	94.4318	41	GTR+I
ENSACAP00000019836_exon1	332	96.6703	23	SYM+G
ENSACAP00000019842_exon1	492	94.9335	44	HKY85+G
ENSACAP00000019903_exon1	1020	97.59	35	HKY85+I
ENSACAP00000019934_exon1	282	95.3449	28	K80+I
ENSACAP00000019952_exon1	317	95.3026	25	HKY85+G
ENSACAP00000019958_exon2	234	96.0528	15	K80+G
ENSACAP00000020095_exon1	282	94.4358	20	K80+G
ENSACAP00000020113_exon5	239	97.2689	12	K80+I
ENSACAP00000020122_exon3	402	96.4586	17	HKY85+I
ENSACAP00000020159_exon4	301	97.0462	11	HKY85
ENSACAP00000020169_exon1	387	95.9596	25	GTR+G
ENSACAP00000020222_exon1	113	96.6372	5	K80
ENSACAP00000020235_exon1	354	96.3534	22	HKY85+I
ENSACAP00000020254_exon6	396	95.0689	28	HKY85+G
ENSACAP00000020305_exon1	114	95.7735	6	K80
ENSACAP00000020341_exon5	216	93.3333	24	K80+G
ENSACAP00000020344_exon1	699	97.118	25	HKY85+G
ENSACAP00000020351_exon1	372	97.9081	11	HKY85+I
ENSACAP00000020414_exon1	206	96.6284	8	K80+I
ENSACAP00000020432_exon4	248	92.4633	30	K80+G
ENSACAP00000020485_exon1	189	94.9784	16	K80
ENSACAP00000020566_exon1	246	96.711	14	HKY85
ENSACAP00000020570_exon11	198	92.4793	25	K80+I
ENSACAP00000020582_exon2	248	95.8798	15	K80+I
ENSACAP00000020603_exon1	300	96.9455	14	HKY85
ENSACAP00000020609_exon30	132	94.9587	5	K80
ENSACAP00000020640_exon2	474	92.6774	54	GTR+G
ENSACAP00000020653_exon1	142	96.3252	6	HKY85
ENSACAP00000020720_exon3	264	98.2094	6	HKY85
ENSACAP00000020759_exon2	209	99.0257	2	K80
ENSACAP00000020765_exon4	200	99.0182	2	JC69+I0
ENSACAP00000020775_exon5	153	94.1771	12	HKY85
ENSACAP00000020788_exon9	258	93.5659	27	HKY85+G
ENSACAP00000020799_exon1	129	94.9824	11	K80
ENSACAP00000020858_exon9	213	96.4149	11	SYM+G
ENSACAP00000020892_exon1	369	95.9153	26	K80+G
ENSACAP00000020931_exon1	443	96.5688	27	GTR
ENSACAP00000020943_exon1	213	96.9014	13	HKY85+I
ENSACAP00000020963_exon1	206	95.1545	16	HKY85+G
ENSACAP00000021015_exon1	113	93.6605	14	K80
ENSACAP00000021019_exon1	801	95.7144	47	GTR+G
ENSACAP00000021020_exon1	630	95.1227	52	HKY85+G
ENSACAP00000021070_exon2	702	97.5809	25	HKY85+I
ENSACAP00000021252_exon1	261	96.1268	16	HKY85+I
ENSACAP00000021257_exon3	171	94.269	16	HKY85+I
ENSACAP00000021262_exon1	171	91.8979	18	GTR+I
ENSACAP00000021276_exon1	198	95.9596	12	K80+G
ENSACAP00000021297_exon3	153	94.8782	11	HKY85+G
ENSACAP00000021361_exon15	212	95.3002	18	HKY85+G
ENSACAP00000021381_exon1	418	98.495	12	HKY85
ENSACAP00000021386_exon1	201	96.2822	13	K80+I
ENSACAP00000021467_exon1	194	95.5295	15	HKY85
ENSACAP00000021499_exon1	249	96.5535	13	HKY85
ENSACAP00000021543_exon1	195	93.1469	24	HKY85+G
ENSACAP00000021568_exon5	360	96.8232	15	HKY85+I
ENSACAP00000021611_exon1	396	95.1791	30	HKY85+G
ENSACAP00000021634_exon1	771	96.6348	48	HKY85+I
ENSACAP00000021654_exon1	672	98.0844	17	HKY85+I
